# Supplementary material for: 2,3,7,8-Tetrachlorodibenzo-p-Dioxin (TCDD)-Inducible Poly-ADP-Ribose Polymerase (TIPARP/PARP7) Catalytic Mutant Mice (TiparpH532A) Exhibit Increased Sensitivity to TCDD-Induced Hepatotoxicity and Lethality
Source: Toxicol Sci. 2021 Jun 15;183(1):154–69. doi: 10.1093/toxsci/kfab075 (PMC8404992; doi:10.1093/toxsci/kfab075)
Supplement: kfab075_Supplementary_Data [file kfab075_supplementary_data.zip]

Archive with 7 entries (7 files):
- toxsci-21-0155-File003.pdf
- toxsci-21-0155-File004.xlsx
- toxsci-21-0155-File005.xlsx
- toxsci-21-0155-File007.xlsx
- toxsci-21-0155-File008.xlsx
- toxsci-21-0155-File009.xlsx
- toxsci-21-0155-File010.xlsx
