# Supplementary material for: 2,3,7,8-Tetrachlorodibenzo-p-Dioxin (TCDD)-Inducible Poly-ADP-Ribose Polymerase (TIPARP/PARP7) Catalytic Mutant Mice (TiparpH532A) Exhibit Increased Sensitivity to TCDD-Induced Hepatotoxicity and Lethality
Source: Toxicol Sci. 2021 Jun 15;183(1):154–69. doi: 10.1093/toxsci/kfab075 (PMC8404992; doi:10.1093/toxsci/kfab075)
Supplement: kfab075_Supplementary_Data [file kfab075_supplementary_data.zip › toxsci-21-0155-File004.xlsx]

## Sheet: Sheet1
	Supplementary Table S1. PCR primers used for genotyping and qRT-PCR. F, forward primer; R reverse primer.
	Gene	Primers 5' to 3'
	Cyp1a1	F- CGTTATGACCATGATGACCAAGA
		R- TCCCCAAACTCATTGCTCAGAT
	Cyp1b1	F- CCAGATCCCGCTGCTCTACA
		R- TGGACTGTCTGCACTAAGGCTG
	Tiparp	F- AAAACCCCTGGAAATCAACC
		R- GAATCTGCCACTGTCCCACT
	Nqo1	F- GCAGGATTTGCCTACACATATGC
		R- AGTGGTGATAGAAAGCAAGGTCTTC
	Ahrr	F- CTGCCCAGGTACTCTGAACC
		R- ACTGTCCACAAAGCCTGACC
	Fgf21	F- CTGGGGGTCTACCAAGCATA
		R- CACCCAGGATTTGAATGACC
	Il6	F- TGATGCACTTGCAGAAAACA
		R- ACCAGAGGAAATTTTCAATAGGC
	Serpine 1	F- GAGCGGCACAGTGGCGTCTT
		R- AACCATCTCCGTGGGGGCCA
	Cxcl2	F- AAGTTTGCCTTGACCCTGAA
		R- AGGCACATCAGGTACGATCC
	F4/80	F- TGCATCTAGCAATGGACAGC
		R- GCCTTCTGGATCCATTTGAA
	Cd36	F- ACCCCTCCAGAATCCAGACA
		R- ACACAGGCTTTCCTTCTTTGC
	Scd1	F- AAAGCCGAGAAGCTGGTGAT
		R- TACAAAAGTCTCGCCCCAGC
	Srebp1	F- GCACACAAAAGCAAATCACTG
		R- TCTCCACCACTTCGGGTTTC
	Ppara	F- TGTGGAGATCGGCCTGGCCT
		R- TGCGCATGCTCCGTGACCAG
	Fxr	F- TGGGCTCCGAATCCTCTTAGA
		R- TGGTCCTCAAATAAGATCCTTGG
	Cyp7a1	F- CTGCAGCGAGCTTTATCCAC
		R- CCTGGGTTGCTAAGGGACTC
	Cyp7b1	F- TCATCCGTGAAGTGCAAGAG
		R- TCCTTTGGAGCATCGAAGAC
