# Supplementary material for: 2,3,7,8-Tetrachlorodibenzo-p-Dioxin (TCDD)-Inducible Poly-ADP-Ribose Polymerase (TIPARP/PARP7) Catalytic Mutant Mice (TiparpH532A) Exhibit Increased Sensitivity to TCDD-Induced Hepatotoxicity and Lethality
Source: Toxicol Sci. 2021 Jun 15;183(1):154–69. doi: 10.1093/toxsci/kfab075 (PMC8404992; doi:10.1093/toxsci/kfab075)
Supplement: kfab075_Supplementary_Data [file kfab075_supplementary_data.zip › toxsci-21-0155-File005.xlsx]

## Sheet: HA_CO vs WT_CO
Supplementary Table S2. Hepatic gene expression differences in corn oil-treated TiparpH532A vs corn oil-treated Tiparp+/+ mice. Genes are considered to be differentially expressed if they have a linear fold change ≥ 2 and an adjusted p-value < 0.05. Upregulated and downregulated genes are shaded in blue and green, respectively.
ID	baseMean	log2FoldChange	lfcSE	stat	pvalue	padj
Saa2	16181.3	5.35431	1.15128	4.65073	3.30767e-06	0.0026451
Lcn2	1329.52	4.93859	1.05836	4.66629	3.06691e-06	0.00261608
Mt2	2090.67	4.77858	1.28452	3.72012	0.000199129	0.0386039
Saa1	17799.5	4.46319	0.895662	4.98312	6.25671e-07	0.00114364
Orm2	3501.82	4.28133	1.11183	3.85069	0.000117784	0.0264394
Serpine1	248.994	3.8037	1.00017	3.80306	0.000142918	0.0306207
Gm21188	7.58351	3.43819	0.904335	3.8019	0.000143591	0.0306207
Alpk1	282.923	3.28965	0.840209	3.91528	9.03012e-05	0.0222193
Slfn4	54.7245	3.21659	0.509048	6.31884	2.63534e-10	3.37192e-06
Prtn3	31.5881	2.89088	0.721597	4.00622	6.16976e-05	0.0164463
S100a9	187.512	2.73503	0.492036	5.5586	2.71943e-08	0.000152334
Ccr1	9.82771	2.45417	0.673002	3.6466	0.000265728	0.0453332
Pydc4	16.368	2.41067	0.547783	4.40078	1.07861e-05	0.00552032
Orm3	117.083	2.39486	0.495803	4.83027	1.36347e-06	0.00144149
S100a8	104.155	2.34286	0.540886	4.33153	1.48074e-05	0.00687893
Hcar2	28.9014	2.198	0.585388	3.75477	0.000173502	0.0346868
Isyna1	80.2841	2.09113	0.573248	3.64786	0.000264437	0.0453332
Tlr2	106.608	2.08962	0.541494	3.85899	0.000113856	0.0260141
Fgl1	9134.7	2.02843	0.387439	5.23549	1.64549e-07	0.00042108
Cxcr2	26.4609	1.97639	0.469299	4.21136	2.53834e-05	0.00984184
Syne4	37.6809	1.94	0.521203	3.72216	0.000197529	0.0386039
Oas2	69.0209	1.87112	0.383985	4.8729	1.09971e-06	0.00144149
Lilr4b	69.733	1.77512	0.46256	3.83759	0.000124246	0.0274091
Il1b	79.0831	1.67484	0.361193	4.63697	3.5355e-06	0.00266098
Nfkbiz	158.16	1.65112	0.362322	4.55704	5.18787e-06	0.00331894
Syt12	54.5423	1.63946	0.448881	3.65232	0.000259885	0.0453332
Mnda	35.769	1.57997	0.377071	4.19013	2.78801e-05	0.0099355
Ppp4r4	410.775	1.55101	0.383335	4.04609	5.20805e-05	0.0148082
Atp11a	628.129	1.54216	0.347693	4.43541	9.18961e-06	0.0053446
Tlr1	23.6809	1.51656	0.40869	3.71079	0.000206616	0.0388772
Ifi44	105.239	1.51171	0.288404	5.24164	1.59157e-07	0.00042108
Serpina7	889.844	1.5069	0.384336	3.92078	8.82639e-05	0.0221438
Gm527	25.5019	1.49705	0.385487	3.88352	0.000102955	0.0241893
Cyp4a14	184.85	1.46044	0.311225	4.69255	2.69823e-06	0.00246599
Marco	324.909	1.45758	0.326354	4.46626	7.95975e-06	0.00484976
Plek	129.566	1.45282	0.299958	4.84341	1.27628e-06	0.00144149
Mx1	29.2963	1.44398	0.341016	4.23434	2.29224e-05	0.00939122
Osmr	77.1021	1.43207	0.350557	4.08512	4.40542e-05	0.0134474
Prg4	913.242	1.43177	0.342576	4.17943	2.92236e-05	0.0100122
Wfdc17	317.694	1.41968	0.326583	4.34709	1.37956e-05	0.00678902
Gas6	523.506	1.40995	0.361863	3.89636	9.7651e-05	0.0235744
Gpr65	39.7745	1.3954	0.339492	4.11027	3.95195e-05	0.0126413
Ifi27l2a	81.5104	1.38054	0.29929	4.61273	3.9741e-06	0.00267624
Vcam1	238.563	1.33047	0.308415	4.31388	1.60414e-05	0.0070776
Sorl1	25.4393	1.31591	0.348229	3.77886	0.000157551	0.0325139
Oas3	42.9079	1.30586	0.30173	4.3279	1.50535e-05	0.00687893
Zbp1	173.272	1.26016	0.3018	4.17548	2.97352e-05	0.0100122
Trim30d	152.263	1.25131	0.330011	3.79174	0.000149598	0.0313788
Slfn8	47.0501	1.22832	0.293189	4.18952	2.79545e-05	0.0099355
Ly6a	228.952	1.19415	0.216692	5.51082	3.57171e-08	0.000152334
Map3k8	49.1024	1.16181	0.321421	3.61462	0.000300789	0.0499818
Fosl2	177.952	1.10153	0.249544	4.41418	1.01395e-05	0.00552032
Ctsc	1191.8	1.10151	0.292369	3.76753	0.000164873	0.0334849
Oas1a	80.6097	1.07575	0.254382	4.22887	2.34872e-05	0.00939122
Hmox1	515.345	1.0754	0.244131	4.40502	1.05773e-05	0.00552032
Gbp3	134.179	1.01888	0.250328	4.07018	4.69764e-05	0.0136605
Cyp4a12a	2951.73	-1.06655	0.261534	-4.07804	4.54166e-05	0.0135141
Selenbp2	11705.2	-1.12463	0.284152	-3.95786	7.56253e-05	0.0197475
Chrna2	41.2038	-1.13966	0.313334	-3.63721	0.000275606	0.0463997
Tsc22d1	566.622	-1.23566	0.334869	-3.68999	0.000224264	0.0404148
Paqr7	362.997	-1.25438	0.26046	-4.81601	1.46459e-06	0.00144149
Fam89a	22.2495	-1.48683	0.368796	-4.03157	5.54065e-05	0.0154114
Mup8	267.039	-1.57172	0.374361	-4.19841	2.68793e-05	0.0099355
Mup15	2284.73	-7.7659	1.53892	-5.04633	4.50366e-07	0.000960405
