# Supplementary material for: 2,3,7,8-Tetrachlorodibenzo-p-Dioxin (TCDD)-Inducible Poly-ADP-Ribose Polymerase (TIPARP/PARP7) Catalytic Mutant Mice (TiparpH532A) Exhibit Increased Sensitivity to TCDD-Induced Hepatotoxicity and Lethality
Source: Toxicol Sci. 2021 Jun 15;183(1):154–69. doi: 10.1093/toxsci/kfab075 (PMC8404992; doi:10.1093/toxsci/kfab075)
Supplement: kfab075_Supplementary_Data [file kfab075_supplementary_data.zip › toxsci-21-0155-File007.xlsx]

## Sheet: WT_TCDD vs WT_CO
Supplementary Table S4. Hepatic gene expression differences in TCDD-treated Tiparp+/+ vs corn oil-treated Tiparp+/+ mice. Genes are considered to be differentially expressed if they have a linear fold change ≥ 2 and an adjusted p-value < 0.05. Upregulated and downregulated genes are shaded in blue and green, respectively.
ID	baseMean	log2FoldChange	lfcSE	stat	pvalue	padj
Fmo3	1494.91	12.3898	1.17849	10.5133	7.50461e-26	6.40294e-23
Cyp1a1	40181.5	11.8503	0.211488	56.033	0	0
Cyp1b1	2522.02	9.61321	0.332744	28.8907	1.56304e-183	7.88921e-180
Nptx1	375.024	8.80889	0.660926	13.3281	1.589e-40	3.38934e-37
C130080G10Rik	29.2884	7.43024	1.12418	6.60945	3.85747e-11	7.59506e-09
Ahrr	91.0549	6.75796	0.691063	9.77909	1.38452e-22	1.0423e-19
Ism2	9.67207	6.55595	1.11769	5.86565	4.47382e-09	5.76645e-07
Sorcs3	9.26867	5.74481	1.11105	5.1706	2.33338e-07	2.0042e-05
Fam19a2	8.27347	5.57242	1.17462	4.74402	2.09518e-06	0.000127568
Gpnmb	28.0159	5.31746	0.881728	6.03073	1.63222e-09	2.42897e-07
Irg1	19.6531	5.14543	1.04945	4.90296	9.44034e-07	6.42646e-05
Slc22a29	8.9602	4.95838	1.15476	4.29386	1.75591e-05	0.000689329
Col9a2	5.16725	4.88637	1.31946	3.70331	0.000212805	0.00486335
Apol7c	15.9545	4.78395	0.840808	5.6897	1.2726e-08	1.46727e-06
Gm3776	44.1789	4.53448	0.596066	7.60734	2.79786e-14	9.67757e-12
Cyp2b9	5.77438	4.26346	1.2692	3.35917	0.000781777	0.0135205
Insl6	15.742	4.15757	0.722033	5.75814	8.50459e-09	1.03659e-06
Ptgs2	5.12518	4.07929	1.34934	3.02316	0.00250147	0.0319113
Cyp1a2	79380.5	4.05992	0.140555	28.8849	1.84932e-183	7.88921e-180
Slc7a11	9.65998	4.03465	0.998776	4.03959	5.35438e-05	0.00170886
Tuba8	150.23	4.03328	0.338834	11.9034	1.13606e-32	1.45393e-29
Serpine1	272.65	3.84114	0.722417	5.31707	1.05452e-07	9.85089e-06
Fndc9	6.35709	3.81753	1.00056	3.81537	0.000135977	0.00351291
Gm8221	6.36906	3.81357	1.04679	3.64311	0.000269364	0.00582242
Hrk	7.79181	3.71881	0.978363	3.80106	0.00014408	0.00365861
Nos2	6.0855	3.71867	1.06394	3.49519	0.000473733	0.00914897
Gpr141	9.54918	3.68076	0.913166	4.03077	5.55953e-05	0.00176116
Siglecf	7.46384	3.63882	0.910761	3.99536	6.45956e-05	0.00198248
Fabp12	14.5995	3.62977	0.698097	5.19953	1.99798e-07	1.77571e-05
Bub1	7.30911	3.59013	0.936059	3.83537	0.000125376	0.00330839
Cyfip2	116.596	3.52113	0.290031	12.1405	6.4396e-34	9.15711e-31
Acot3	67.0508	3.46662	0.405408	8.55094	1.22089e-17	6.79348e-15
Gsta1	40.6653	3.45451	0.467605	7.38768	1.49417e-13	4.34599e-11
Capn11	14.6115	3.41179	0.981373	3.47654	0.000507921	0.00961594
Pcp4l1	105.422	3.40343	0.295421	11.5206	1.03858e-30	1.20834e-27
Tnfaip8l3	52.6468	3.25849	0.374389	8.70348	3.21859e-18	1.9615e-15
Cdk15	7.41706	3.24469	0.834628	3.88759	0.000101245	0.00286373
Fhit	265.244	3.20876	0.229157	14.0025	1.50514e-44	3.85256e-41
Lcn2	449.819	3.1627	0.77151	4.09936	4.14289e-05	0.00140266
Gm21188	6.82186	3.16251	0.991927	3.18825	0.00143137	0.0214055
Adam12	14.9111	3.16143	0.799802	3.95276	7.72539e-05	0.00229396
Vcan	12.5412	3.02876	0.84478	3.58526	0.000336739	0.00695095
Clec4d	13.8509	3.02593	0.650621	4.65083	3.30597e-06	0.00018237
Slc22a27	12.4504	2.99809	0.674769	4.44313	8.8659e-06	0.000411108
Ccr1	14.639	2.98351	0.675398	4.41742	9.98878e-06	0.000453321
A4gnt	7.46528	2.98322	0.806989	3.69673	0.000218397	0.00494699
Nr4a3	4.96144	2.97241	0.978009	3.03925	0.00237168	0.0308463
Mmp12	16.4531	2.9319	0.654601	4.47891	7.50235e-06	0.000358265
Fmo2	299.781	2.92352	0.2774	10.539	5.71122e-26	5.22087e-23
Tnc	27.2436	2.90192	0.709372	4.09084	4.29818e-05	0.00144
Ackr3	31.6609	2.89126	0.433336	6.67209	2.52179e-11	5.12283e-09
Spint1	9.2808	2.88464	0.739251	3.90211	9.53591e-05	0.00273634
Espl1	8.80625	2.81795	0.70686	3.98658	6.70327e-05	0.00204746
Thbs1	47.8415	2.79905	0.63237	4.42628	9.58704e-06	0.000436637
Pmm1	43.8638	2.79667	0.380492	7.35013	1.98007e-13	5.3917e-11
Ncapg	7.59965	2.7316	0.870127	3.1393	0.00169349	0.0242431
Psat1	52.2628	2.69489	0.459528	5.86447	4.50574e-09	5.76645e-07
Ccl4	5.12289	2.69018	0.933453	2.88196	0.00395205	0.044452
Slc1a3	6.89048	2.63745	0.780933	3.37731	0.000731981	0.0128857
Cdh18	15.8464	2.62669	0.493129	5.32659	1.00076e-07	9.41749e-06
Ugt1a9	2994.32	2.57387	0.245205	10.4968	8.93349e-26	7.14568e-23
Gzmb	9.64922	2.56932	0.63201	4.06532	4.79668e-05	0.00158216
Abcd2	370.159	2.5647	0.201414	12.7335	3.8538e-37	6.16512e-34
Slfn4	38.4252	2.51506	0.443841	5.66658	1.45674e-08	1.63539e-06
Clec4e	10.084	2.50719	0.856634	2.92679	0.0034248	0.0401379
C5ar1	24.8497	2.47823	0.556158	4.45598	8.35125e-06	0.000391499
Hspa2	51.1633	2.45871	0.398226	6.17416	6.65149e-10	1.05094e-07
Ccl2	29.4071	2.44853	0.701307	3.49138	0.000480536	0.00921448
Prc1	25.9281	2.44214	0.482764	5.05866	4.22209e-07	3.39838e-05
Tiparp	265.486	2.43785	0.311874	7.81678	5.41906e-15	2.31177e-12
Aurkb	8.74235	2.43308	0.660679	3.6827	0.000230775	0.00518152
Prkg2	6.85547	2.4142	0.784453	3.07755	0.00208707	0.0281161
Htatip2	1091.64	2.39753	0.129404	18.5274	1.24036e-76	3.96853e-73
2810417H13Rik	31.2133	2.39649	0.472479	5.07217	3.93295e-07	3.18569e-05
Mogat2	6.03559	2.38623	0.751758	3.1742	0.00150252	0.0222286
Klrd1	6.04691	2.35876	0.755784	3.12095	0.0018027	0.0253685
Foxm1	13.4122	2.34622	0.512546	4.57757	4.70416e-06	0.000242757
Adam22	5.94988	2.33526	0.782447	2.98456	0.00283983	0.0348792
Emp1	68.706	2.33365	0.514742	4.53363	5.79789e-06	0.000287603
Prr11	10.7894	2.31998	0.762025	3.04449	0.00233072	0.0304373
Neil3	6.70959	2.31506	0.808043	2.86502	0.00416977	0.0460836
Ier3	32.6766	2.29673	0.379109	6.05823	1.37629e-09	2.0722e-07
LOC100038947	6.47761	2.28411	0.73938	3.08923	0.00200676	0.0273892
Fam64a	7.03654	2.28365	0.798327	2.86054	0.00422914	0.0465968
Slc16a3	12.3228	2.25253	0.69892	3.22288	0.0012691	0.0193818
Vldlr	41.217	2.24773	0.329371	6.82432	8.83423e-12	1.88434e-09
S100a9	150.865	2.24582	0.378113	5.93954	2.85816e-09	3.89136e-07
Rab3b	27.1414	2.23168	0.603479	3.69802	0.000217285	0.00493928
Pnpla3	35.5123	2.22143	0.704274	3.15421	0.00160935	0.0234278
Bcl2a1b	14.7119	2.20078	0.605336	3.63564	0.000277296	0.00590489
Mefv	20.7996	2.19243	0.605794	3.6191	0.000295632	0.00623311
Tlr1	36.6044	2.19173	0.469584	4.66739	3.05051e-06	0.000171828
Slamf8	30.5658	2.17538	0.507932	4.28283	1.84534e-05	0.00071783
Tomm40l	1947.3	2.17387	0.283772	7.66061	1.8505e-14	6.57853e-12
Kif23	24.2339	2.16767	0.46849	4.62693	3.7112e-06	0.000198728
Cenpe	18.8272	2.15179	0.491501	4.378	1.19771e-05	0.000523149
Speg	8.24108	2.15062	0.711219	3.02385	0.00249583	0.0318834
Dlgap5	6.59729	2.15051	0.746207	2.88191	0.00395268	0.044452
Ndc80	9.70062	2.14865	0.590055	3.64143	0.000271124	0.00583167
Cyp2b10	13.5154	2.14553	0.625755	3.42871	0.000606461	0.0110778
Tmc3	18.4348	2.14419	0.610639	3.51138	0.000445784	0.00877714
Adam8	14.4752	2.13397	0.55325	3.85715	0.000114718	0.00310817
F13a1	15.9362	2.11018	0.70881	2.97707	0.00291018	0.0355047
Gbp2b	127.293	2.09742	0.446985	4.69236	2.70069e-06	0.000156467
Emb	12.3563	2.09707	0.638361	3.28508	0.00101953	0.0164539
Slc22a26	7.89567	2.09355	0.714016	2.93207	0.00336709	0.039534
Slc46a3	1899.3	2.09225	0.157184	13.3108	2.00332e-40	3.66263e-37
Kif4	9.97945	2.08837	0.680819	3.06744	0.00215899	0.0286329
S100a4	27.5408	2.08464	0.73397	2.84022	0.00450824	0.0487713
Mfge8	158.463	2.07633	0.360334	5.76224	8.30064e-09	1.02146e-06
Ugt1a7c	11.9941	2.07286	0.549066	3.77525	0.000159849	0.00395695
Chil3	24.3564	2.06413	0.729065	2.8312	0.00463742	0.0493991
Nqo1	198.415	2.05562	0.215339	9.54599	1.3482e-21	9.58572e-19
Retnlg	24.008	2.04489	0.586778	3.48495	0.000492233	0.0093744
Fbxw9	404.014	2.04382	0.219709	9.3024	1.37317e-20	9.24937e-18
Ttc39aos1	14.1695	2.0404	0.597323	3.41591	0.000635703	0.0115074
Dpf3	20.4484	2.03859	0.420481	4.84824	1.24562e-06	8.2598e-05
Nr1i3	2226.23	2.01748	0.255097	7.90868	2.6014e-15	1.28049e-12
Acot2	30.4096	2.00691	0.429027	4.67783	2.89926e-06	0.000166752
Gzma	19.588	2.00581	0.496088	4.04326	5.27125e-05	0.00169378
Myo5a	16.3991	1.99095	0.56883	3.50009	0.000465103	0.00904619
Kif15	11.931	1.9833	0.568354	3.48955	0.000483838	0.00922825
Mroh6	10.7143	1.97685	0.662288	2.98487	0.00283697	0.0348776
Jdp2	21.5906	1.97517	0.461615	4.27882	1.8789e-05	0.000724281
Gm11992	25.1568	1.97147	0.382937	5.14828	2.62892e-07	2.19149e-05
Igsf3	21.7369	1.96598	0.39699	4.9522	7.33773e-07	5.39703e-05
Dok3	16.4058	1.95871	0.510086	3.83997	0.000123051	0.0032671
Batf2	8.88364	1.94639	0.637741	3.052	0.00227322	0.0298081
Mmp8	13.337	1.92482	0.580174	3.31766	0.000907734	0.0150169
Top2a	63.2961	1.924	0.335404	5.73637	9.67293e-09	1.13573e-06
Snx20	19.1413	1.92255	0.498285	3.85835	0.000114157	0.00310817
B130034C11Rik	7.36374	1.91899	0.645286	2.97387	0.00294073	0.0357412
Pkm	531.092	1.91611	0.260686	7.35025	1.9784e-13	5.3917e-11
Uhrf1	22.644	1.90629	0.544317	3.50217	0.000461477	0.00900302
Sh3pxd2b	25.0466	1.90334	0.630739	3.01763	0.0025476	0.0322176
P2ry10	8.57707	1.90303	0.640495	2.97119	0.00296648	0.0359517
Kntc1	11.0464	1.8945	0.587433	3.22504	0.00125955	0.0192819
Ppp1r42	9.78085	1.89394	0.652787	2.90131	0.00371603	0.0422735
Cxcr2	27.1408	1.88633	0.475674	3.9656	7.32114e-05	0.00222556
Esrrg	33.3742	1.8776	0.463568	4.05032	5.11471e-05	0.00165717
Csf2rb2	68.0228	1.87155	0.379556	4.93089	8.18548e-07	5.78772e-05
Ubd	24.2449	1.87073	0.565008	3.31098	0.000929699	0.0152542
1500017E21Rik	1092.38	1.86982	0.560421	3.33646	0.000848515	0.0143452
Atp1a3	8.89104	1.86715	0.649196	2.8761	0.00402624	0.0449631
Ltbp2	15.7176	1.85862	0.545968	3.40427	0.000663418	0.0119752
Pcdh7	13.3336	1.85349	0.562126	3.29728	0.000976256	0.0159344
Adam19	36.5496	1.85126	0.444882	4.16124	3.16525e-05	0.00112838
Glipr2	17.885	1.84801	0.560266	3.29844	0.00097223	0.0158909
Mfsd2a	291.367	1.84748	0.407041	4.53881	5.65714e-06	0.000281712
Cxcr4	19.9087	1.84748	0.533154	3.46518	0.000529867	0.00997241
Col4a3	23.8471	1.84395	0.440259	4.18832	2.81025e-05	0.00102759
Plin4	36.6805	1.84033	0.52094	3.5327	0.000411334	0.00814899
Mki67	81.4864	1.84006	0.427636	4.30287	1.68597e-05	0.00066596
Gm12250	101.557	1.83861	0.446392	4.11882	3.80825e-05	0.00130665
Slfn1	14.537	1.83058	0.545589	3.35524	0.000792966	0.0136403
Gas2l3	94.6159	1.82475	0.274348	6.65122	2.90678e-11	5.81266e-09
Clec4a2	34.7638	1.82139	0.426811	4.26745	1.97721e-05	0.000755352
Fgl2	148.238	1.82029	0.331269	5.4949	3.90923e-08	4.00243e-06
Arhgap15	17.5138	1.82	0.490401	3.71126	0.000206233	0.00479015
Osbpl3	24.6089	1.81451	0.434385	4.17719	2.95134e-05	0.00107001
Ifi205	23.1733	1.81333	0.461114	3.93249	8.40694e-05	0.00246206
Racgap1	25.6709	1.80473	0.445859	4.04775	5.17115e-05	0.00166701
Sema4d	26.3637	1.80149	0.490109	3.6757	0.000237197	0.00528859
Samsn1	18.6871	1.7961	0.627848	2.86072	0.00422681	0.0465968
Anln	19.0005	1.79076	0.453726	3.94678	7.92098e-05	0.00233578
D17H6S56E-5	112.314	1.78849	0.302717	5.90812	3.4604e-09	4.61314e-07
Tpx2	18.9819	1.78698	0.476457	3.75055	0.000176447	0.00424468
Cd244	10.3266	1.78194	0.610932	2.91676	0.00353693	0.0410015
Ms4a6d	50.3714	1.76427	0.357546	4.93438	8.04064e-07	5.78113e-05
Ccna2	21.5853	1.75535	0.466991	3.75886	0.00017069	0.00415303
Atp10a	11.8366	1.74934	0.581626	3.00767	0.00263262	0.0330316
Cd274	94.336	1.74443	0.349482	4.99146	5.99233e-07	4.51117e-05
Ccr2	56.3594	1.74215	0.326932	5.3288	9.88637e-08	9.37228e-06
Ciita	46.9134	1.73967	0.339853	5.1189	3.07329e-07	2.53755e-05
Col3a1	728.297	1.73471	0.596355	2.90886	0.00362755	0.0415998
Rac3	16.3441	1.7333	0.518571	3.34246	0.000830401	0.0140948
Basp1	18.4332	1.72624	0.494227	3.49281	0.000477974	0.00918486
Pcdh17	50.4014	1.71527	0.330248	5.19388	2.05961e-07	1.8054e-05
Gbp8	83.0336	1.70697	0.438785	3.89023	0.000100149	0.00284824
Pou2f2	12.5979	1.70523	0.503899	3.38407	0.00071421	0.0126695
Mnda	40.8099	1.69269	0.346108	4.89064	1.00508e-06	6.8058e-05
Tnnc1	13.5134	1.68913	0.458813	3.68153	0.000231843	0.00519637
Vcam1	308.959	1.68911	0.246116	6.86308	6.73936e-12	1.46187e-09
Myo1f	88.4155	1.68206	0.314888	5.34177	9.20417e-08	8.81924e-06
Tgtp2	94.5049	1.67849	0.332326	5.05073	4.40134e-07	3.49865e-05
Slc16a5	57.6842	1.67384	0.386198	4.33416	1.46318e-05	0.000609961
Pydc4	11.6256	1.67169	0.53848	3.10447	0.00190623	0.026355
Plek	155.864	1.66843	0.333145	5.00812	5.49655e-07	4.21227e-05
Plat	11.634	1.66741	0.545808	3.05494	0.00225107	0.0295782
Nuf2	11.2972	1.66739	0.585508	2.84776	0.00440278	0.0478732
Ccdc88b	29.8174	1.66682	0.375701	4.43656	9.1406e-06	0.000420797
Igsf6	102.552	1.66557	0.357675	4.65664	3.21404e-06	0.00017884
Tnfrsf19	190.205	1.66142	0.251699	6.60081	4.0891e-11	7.92913e-09
Tbc1d8	216.709	1.65904	0.297126	5.58364	2.35538e-08	2.53312e-06
S100a8	76.1216	1.6567	0.435718	3.80223	0.000143397	0.00365087
Itgax	24.4208	1.65486	0.496681	3.33184	0.000862746	0.0145091
Prune2	20.2094	1.65451	0.540128	3.06318	0.00218999	0.0289407
Procr	20.6431	1.65318	0.502553	3.28956	0.00100343	0.016235
Fblim1	25.0343	1.65091	0.445185	3.70838	0.000208589	0.00481862
Ncf4	37.9274	1.64928	0.436972	3.77433	0.00016044	0.00396391
Ddit4	263.197	1.64259	0.281796	5.82901	5.57574e-09	7.06518e-07
Ctla2b	139.039	1.64122	0.355673	4.61441	3.94206e-06	0.000209338
Plxdc2	12.4656	1.62994	0.499911	3.26046	0.00111232	0.0175746
Amz1	16.3818	1.62962	0.457875	3.5591	0.000372129	0.00754324
Ttc39a	18.2262	1.62567	0.559838	2.90381	0.00368647	0.0420697
Gpr65	47.9456	1.62197	0.464076	3.49506	0.000473962	0.00914897
Xlr	20.5386	1.61166	0.418714	3.84907	0.000118567	0.00318785
Tlr13	59.7812	1.61159	0.372948	4.32122	1.55172e-05	0.000628445
Ly6a	303.667	1.61006	0.277761	5.79658	6.76813e-09	8.49201e-07
Gm5150	28.1739	1.60932	0.432794	3.71844	0.000200454	0.00468995
Mical1	20.4211	1.60913	0.401868	4.00411	6.22503e-05	0.00193839
Ms4a6c	154.676	1.60552	0.297588	5.3951	6.84837e-08	6.74195e-06
Cytip	28.691	1.60159	0.374065	4.28158	1.85572e-05	0.00071968
Gm7120	127.621	1.59947	0.499277	3.20358	0.00135731	0.0204603
Sorl1	31.5145	1.59686	0.371314	4.30056	1.70369e-05	0.000670887
Slc1a5	54.0468	1.59362	0.330189	4.82639	1.39027e-06	8.94103e-05
Lrp4	855.724	1.58736	0.211487	7.50574	6.10807e-14	2.00439e-11
St8sia4	25.7719	1.57779	0.406282	3.88348	0.000102973	0.00289003
Gpr35	15.1167	1.57746	0.543468	2.90257	0.0037011	0.0421411
Gbp4	137.558	1.57385	0.456551	3.44726	0.000566302	0.0105342
Lrtm1	127.157	1.57035	0.350017	4.4865	7.24033e-06	0.000348352
1810032O08Rik	30.1988	1.57025	0.423868	3.70458	0.000211739	0.00485634
Klra2	76.3241	1.56851	0.339157	4.62475	3.75046e-06	0.000199994
F630028O10Rik	18.5515	1.56598	0.53652	2.91877	0.0035142	0.040812
9930111J21Rik1	46.3148	1.56431	0.476294	3.28433	0.00102225	0.0164562
Csf2ra	17.8538	1.56377	0.496455	3.14987	0.00163343	0.0236454
Tlr8	43.8588	1.559	0.391023	3.98697	6.69226e-05	0.00204746
Kcnj10	73.7392	1.5586	0.455115	3.42464	0.000615625	0.0112074
Entpd2	40.2004	1.54872	0.401787	3.85459	0.000115923	0.00312993
Gbp5	78.3845	1.54618	0.355696	4.34691	1.38068e-05	0.000581249
Dram1	30.1572	1.54011	0.50835	3.02962	0.00244864	0.0315533
Col5a2	98.4212	1.53717	0.448283	3.42902	0.000605759	0.0110778
Wipf3	152.841	1.53192	0.254946	6.0088	1.869e-09	2.71813e-07
Lgals3	83.4536	1.52853	0.31163	4.90497	9.34423e-07	6.39505e-05
H2-DMb1	74.3544	1.52633	0.315883	4.83196	1.35197e-06	8.73864e-05
Armcx4	92.6509	1.52493	0.386358	3.94693	7.91605e-05	0.00233578
Usp2	328.963	1.52213	0.334544	4.54986	5.36822e-06	0.000271551
Myo1g	40.9341	1.52145	0.332619	4.57413	4.78195e-06	0.000245781
Pdzrn3	53.5532	1.52131	0.404862	3.7576	0.00017155	0.00415814
Myl9	44.6806	1.51869	0.37345	4.06666	4.76922e-05	0.00157717
Kif11	26.7678	1.51447	0.391528	3.86811	0.000109683	0.00301229
Oas2	61.3412	1.51153	0.32874	4.59794	4.26694e-06	0.000222922
Fstl1	108.752	1.50242	0.484909	3.09836	0.00194594	0.0267499
Ptprc	259.203	1.50082	0.305547	4.91192	9.01911e-07	6.27319e-05
Tfec	39.8666	1.49764	0.38536	3.88633	0.000101769	0.00286881
Myof	79.8888	1.49597	0.349611	4.27895	1.87774e-05	0.000724281
Tnfrsf11a	32.283	1.49226	0.366015	4.07705	4.56107e-05	0.00151617
Myo9a	174.133	1.4917	0.359945	4.14424	3.40949e-05	0.00119547
Mis18bp1	11.6577	1.48977	0.525085	2.8372	0.00455116	0.0488832
Sult5a1	792.484	1.48889	0.269586	5.52286	3.33517e-08	3.52756e-06
Dysf	121.223	1.48789	0.252333	5.89655	3.71187e-09	4.84739e-07
Hk3	114.275	1.48525	0.261619	5.67715	1.36954e-08	1.5511e-06
Mbnl3	18.6606	1.48359	0.405492	3.65873	0.000253466	0.00556408
Pmaip1	32.7755	1.47989	0.518139	2.85617	0.00428787	0.0470761
Il1f9	13.1522	1.47918	0.492015	3.00637	0.00264384	0.0331399
Clec4a1	59.0287	1.47796	0.414106	3.56903	0.000358312	0.00732536
Plk4	19.8085	1.46708	0.414543	3.53903	0.000401595	0.00799317
Cxcl10	85.9204	1.46427	0.355499	4.11891	3.8067e-05	0.00130665
Sla	77.5535	1.46052	0.268838	5.43271	5.55044e-08	5.54958e-06
Gm1966	139.184	1.45931	0.401478	3.63486	0.000278135	0.00590643
Gcnt1	19.5877	1.45885	0.500585	2.91429	0.00356502	0.041178
Mmp27	22.0015	1.45697	0.496277	2.9358	0.0033269	0.0392207
Cd48	52.5025	1.45636	0.309968	4.69841	2.622e-06	0.000153928
Cdkn1a	47.1864	1.45469	0.319174	4.55767	5.17235e-06	0.000263728
Slc1a4	110.8	1.45448	0.358853	4.05314	5.05353e-05	0.0016415
Ms4a4c	19.3314	1.45099	0.472108	3.07342	0.00211618	0.0283022
Gm19619	45.2863	1.45005	0.406959	3.56312	0.000366467	0.00745735
Cd36	891.17	1.44325	0.303135	4.76108	1.92559e-06	0.00011963
Elmo1	33.7962	1.44312	0.380482	3.79288	0.00014891	0.0037441
Selenbp1	5278	1.44288	0.195673	7.37393	1.65671e-13	4.71168e-11
Aif1	130.146	1.44157	0.308756	4.66895	3.0274e-06	0.000171437
Ncf1	104.91	1.43653	0.319792	4.49209	7.05268e-06	0.000343195
Itga4	132.661	1.435	0.298695	4.80424	1.55341e-06	9.84183e-05
Spn	30.6918	1.43357	0.492138	2.91294	0.00358045	0.0413059
Fabp7	76.7626	1.43272	0.266771	5.37062	7.84671e-08	7.66582e-06
Rassf2	38.0435	1.43234	0.308315	4.64569	3.38934e-06	0.000185371
Cd40	14.6779	1.43032	0.491971	2.90733	0.00364526	0.0416908
Pirb	116.008	1.42926	0.374712	3.8143	0.000136571	0.00351678
Pik3r5	19.6681	1.42708	0.439523	3.24689	0.00116673	0.0181874
Slc28a2	25.9103	1.42632	0.363181	3.92729	8.59066e-05	0.00249304
Ncapg2	51.3775	1.42553	0.345224	4.1293	3.63877e-05	0.00125862
Pla2g7	71.2273	1.42384	0.389959	3.65127	0.000260952	0.00569908
Gbp2	182.721	1.4238	0.313441	4.54247	5.55983e-06	0.000280137
Bub1b	21.4756	1.42247	0.387924	3.66687	0.000245533	0.00542717
Alas1	3862.2	1.42127	0.370945	3.8315	0.000127366	0.00334709
Filip1l	93.8989	1.41889	0.342552	4.1421	3.44137e-05	0.0012027
Epsti1	47.0528	1.41653	0.330127	4.29086	1.77982e-05	0.000696579
Tlr2	79.8355	1.41152	0.486116	2.90366	0.00368825	0.0420697
Tnfaip8	40.7753	1.40583	0.326182	4.30995	1.63294e-05	0.000651039
Gfra2	19.5282	1.40384	0.446053	3.14726	0.00164808	0.0237792
D630024D03Rik	67.3449	1.40147	0.358074	3.91392	9.08095e-05	0.00261752
Fkbp5	541.818	1.40053	0.295594	4.73803	2.15804e-06	0.000130277
Rab7b	26.607	1.396	0.376529	3.70755	0.000209276	0.0048258
Lilr4b	61.4949	1.39406	0.460041	3.03029	0.00244315	0.0315514
Unc13d	13.9156	1.38953	0.4874	2.8509	0.00435962	0.0476129
Apobec3	42.37	1.38924	0.312524	4.44523	8.77978e-06	0.000408595
Slfn2	99.1487	1.38794	0.32158	4.316	1.58881e-05	0.000635424
Btnl9	53.4428	1.38747	0.317003	4.37681	1.20427e-05	0.000524225
Fpr1	101.196	1.38496	0.339696	4.07705	4.56099e-05	0.00151617
Vim	180.839	1.38343	0.28582	4.84022	1.29692e-06	8.46837e-05
Tmem86b	1275.22	1.38257	0.165238	8.36714	5.90359e-17	3.14809e-14
Fscn1	26.773	1.38002	0.445941	3.09462	0.00197068	0.0270609
Rab39	24.7748	1.37218	0.412178	3.32909	0.00087129	0.0146191
A630001G21Rik	20.0238	1.36796	0.41263	3.31523	0.000915676	0.0151016
Tagln	164.202	1.36661	0.410014	3.33309	0.000858874	0.014463
Acot4	264.775	1.36533	0.242263	5.63575	1.74298e-08	1.93971e-06
Stap1	17.7855	1.36234	0.467791	2.91229	0.0035879	0.0413303
Trpv2	26.9385	1.36121	0.364245	3.73708	0.00018617	0.00442126
Plac8	275.961	1.35931	0.354735	3.8319	0.000127158	0.00334709
Runx1	20.8024	1.35511	0.426124	3.1801	0.00147227	0.0219094
Itgal	358.056	1.35463	0.317118	4.27169	1.93999e-05	0.000743354
Aacs	785.445	1.35273	0.269628	5.01704	5.24745e-07	4.0456e-05
Relb	15.9911	1.35262	0.443935	3.04689	0.0023122	0.0302881
Hpgds	33.5582	1.3521	0.404961	3.33884	0.000841295	0.0142419
Ifi27l2a	85.8405	1.35038	0.306536	4.40529	1.05644e-05	0.000472025
Ncf2	97.4425	1.34972	0.273699	4.9314	8.16415e-07	5.78772e-05
Lrrc25	62.1578	1.34699	0.357969	3.76288	0.000167966	0.00411857
Tlr4	64.4995	1.34667	0.335148	4.01812	5.86636e-05	0.00184466
Tlr7	53.9903	1.34488	0.349988	3.84263	0.000121721	0.00324334
Notch1	325.039	1.34176	0.25374	5.2879	1.23727e-07	1.13917e-05
Adgb	39.8335	1.34135	0.412213	3.25402	0.00113784	0.017802
Slamf9	17.713	1.33856	0.466377	2.87013	0.00410309	0.0455827
Parvg	32.0407	1.33673	0.437175	3.05765	0.00223083	0.0293424
Rab8b	139.018	1.33548	0.309146	4.3199	1.56103e-05	0.000629571
Sectm1a	16.5155	1.33463	0.460143	2.90046	0.00372611	0.042313
Fxyd5	99.5551	1.33209	0.394016	3.38081	0.000722726	0.0127579
Fermt3	83.2317	1.33189	0.249363	5.34119	9.23408e-08	8.81924e-06
Cd300e	85.5894	1.3297	0.355664	3.73865	0.000185011	0.00440925
Ripply1	53.1784	1.32957	0.348155	3.81889	0.000134054	0.00347291
Serpina6	5239.17	1.32122	0.220509	5.99169	2.07674e-09	2.98631e-07
Por	4193.16	1.31941	0.170758	7.72677	1.10312e-14	4.27811e-12
Cd300lf	37.8933	1.31469	0.311162	4.22511	2.38819e-05	0.000890049
Maff	154.664	1.31372	0.399343	3.2897	0.00100295	0.016235
Cybb	533.203	1.31123	0.368003	3.56309	0.000366516	0.00745735
Fam105a	48.6153	1.3105	0.385124	3.4028	0.000666984	0.0119888
Fgr	97.3599	1.30918	0.432014	3.0304	0.0024423	0.0315514
Cd44	368.879	1.30627	0.342764	3.811	0.000138407	0.00355688
Akna	48.2347	1.30542	0.307307	4.24794	2.15742e-05	0.00081208
Ces1b	2103.79	1.30397	0.174118	7.48898	6.94128e-14	2.22086e-11
Col6a3	121.124	1.30284	0.365554	3.56401	0.000365229	0.00745487
Spic	35.1276	1.30153	0.344663	3.77623	0.000159223	0.0039491
Clec4n	74.2041	1.30075	0.436452	2.98027	0.00287991	0.035256
Apobr	61.3266	1.29951	0.27567	4.71401	2.42892e-06	0.000143913
Cd52	155.487	1.29908	0.403024	3.22333	0.00126709	0.0193742
Casp4	28.785	1.29595	0.370928	3.4938	0.000476191	0.00916436
Themis2	106.126	1.295	0.29224	4.43129	9.36697e-06	0.000428137
Ctla2a	49.7166	1.28822	0.356742	3.61106	0.000304944	0.00638735
Hjurp	65.1906	1.28775	0.406918	3.16464	0.00155275	0.0227369
Csf3r	99.3445	1.28762	0.287232	4.48284	7.36546e-06	0.000353046
Tnfaip3	56.0235	1.28301	0.424466	3.02264	0.00250578	0.0319113
Inpp5d	86.3814	1.2821	0.315626	4.06207	4.86386e-05	0.00159796
Hck	90.3746	1.28191	0.41116	3.11779	0.0018221	0.0254855
Timd4	256.705	1.2789	0.376288	3.39873	0.000676992	0.0121517
Gstm3	2138.07	1.27646	0.20636	6.18558	6.18737e-10	9.89825e-08
AI662270	52.005	1.27585	0.330213	3.86373	0.00011167	0.00306027
Elf4	67.7555	1.27239	0.328126	3.87775	0.000105428	0.00293319
Art2b	19.8844	1.27157	0.442391	2.8743	0.00404919	0.04518
Dock10	127.994	1.27116	0.321192	3.95763	7.56976e-05	0.0022688
Cd33	25.9339	1.26923	0.363276	3.49384	0.00047613	0.00916436
Per2	369.748	1.26461	0.364892	3.46572	0.000528822	0.00996739
Tes	15.7883	1.2636	0.446161	2.83216	0.00462345	0.0493091
Clec4a3	89.2886	1.26146	0.400862	3.14686	0.00165034	0.023785
Pik3cd	94.6345	1.2557	0.312128	4.02302	5.74569e-05	0.00181117
Ppp1r18	92.666	1.25564	0.272514	4.60761	4.07333e-06	0.000214529
Ccdc88c	20.0788	1.25434	0.389948	3.21668	0.00129684	0.0196879
Dok2	33.7274	1.25403	0.308896	4.05972	4.91314e-05	0.00160404
Col5a1	115.717	1.24949	0.325045	3.84406	0.000121016	0.00324309
Il2rg	63.4705	1.24935	0.343486	3.63728	0.00027553	0.00587705
Tiam1	21.5214	1.24917	0.385962	3.23651	0.00121	0.0187931
Adm	17.3044	1.24693	0.419293	2.97388	0.00294057	0.0357412
Aim2	34.4915	1.24672	0.36185	3.44539	0.00057024	0.0105921
Bcl6b	49.2523	1.24273	0.247052	5.03023	4.89889e-07	3.82629e-05
Tnfaip8l2	29.476	1.24179	0.398027	3.11986	0.00180936	0.0253685
Ripk3	34.941	1.23985	0.366679	3.38129	0.000721453	0.012753
Arhgap10	26.5255	1.23929	0.376182	3.29439	0.000986352	0.0160602
Phf11b	25.7784	1.23796	0.408163	3.03301	0.00242125	0.0313319
Pfkfb3	568.141	1.23731	0.294144	4.20646	2.59401e-05	0.000962265
2010003K11Rik	105.635	1.23711	0.332051	3.72565	0.000194814	0.00456634
Lsp1	66.0337	1.23633	0.378862	3.26326	0.00110138	0.0174449
Pla2g4a	53.3821	1.23628	0.429505	2.87837	0.0039973	0.0447572
Pkib	23.8801	1.23583	0.414693	2.9801	0.00288152	0.035256
Akap12	115.684	1.23446	0.322887	3.82318	0.000131739	0.00342682
Serpina3g	177.265	1.23366	0.335876	3.67296	0.000239758	0.00533638
Samd4	64.0935	1.23187	0.238402	5.16721	2.37616e-07	2.01391e-05
Hmgcr	2844.35	1.23078	0.250817	4.9071	9.24348e-07	6.36011e-05
Fam111a	73.2146	1.23026	0.321449	3.82723	0.000129594	0.00338478
Dapp1	26.3086	1.22999	0.367562	3.34636	0.000818813	0.0139722
Clec7a	161.447	1.22902	0.283719	4.33183	1.47875e-05	0.00061121
Milr1	26.1845	1.22829	0.359478	3.41687	0.000633445	0.0114828
Capg	38.9082	1.22265	0.431072	2.8363	0.00456394	0.0489601
Nmrk1	333.139	1.22152	0.311764	3.9181	8.92503e-05	0.00257839
Arhgap30	157.123	1.21953	0.278717	4.37551	1.21147e-05	0.000524966
Fcgr4	157.04	1.21857	0.281323	4.33157	1.48051e-05	0.00061121
Ccl6	312.346	1.2181	0.347721	3.5031	0.000459872	0.00899578
Rnf157	24.3079	1.21466	0.360043	3.37366	0.000741765	0.0130043
Evi2a	22.3159	1.21252	0.416985	2.90783	0.0036395	0.0416622
Pla2g12a	136.533	1.21233	0.230632	5.25656	1.46779e-07	1.33225e-05
Metrnl	23.129	1.21146	0.398004	3.04385	0.00233571	0.0304714
Il1rn	62.7457	1.21078	0.338483	3.57707	0.000347462	0.0071263
Gm14403	435.143	1.20744	0.406919	2.96728	0.0030045	0.0363093
Gbp3	157.517	1.20684	0.317417	3.80207	0.00014349	0.00365087
Lair1	97.8939	1.20476	0.37266	3.23287	0.00122554	0.0189655
Fmnl1	29.8253	1.2042	0.369328	3.26053	0.00111205	0.0175746
Clec12a	131.066	1.19903	0.309907	3.869	0.000109284	0.00300779
Col16a1	32.9392	1.19803	0.336637	3.55883	0.000372506	0.00754324
Nrep	466.786	1.198	0.355412	3.37075	0.000749639	0.0130653
Soat1	142.49	1.19523	0.328836	3.63471	0.000278292	0.00590643
Ncam2	39.1306	1.19329	0.320088	3.728	0.000193006	0.00454897
Snhg3	53.5091	1.19191	0.363527	3.27874	0.00104273	0.016723
Neurl3	183.585	1.19111	0.306772	3.8827	0.000103302	0.00289291
Hk2	71.5144	1.18921	0.363509	3.27148	0.00106986	0.0170512
Col6a1	104.864	1.18356	0.386517	3.06213	0.00219767	0.0289957
Slfn8	49.385	1.18118	0.287583	4.10725	4.00395e-05	0.00136283
Csf2rb	180.014	1.18091	0.327003	3.61131	0.000304655	0.00638735
Hmgb2	124.021	1.18061	0.370663	3.18511	0.00144697	0.0215832
Irf8	98.4526	1.17652	0.238491	4.93319	8.0897e-07	5.78391e-05
Rac2	154.326	1.1747	0.29399	3.99573	6.44961e-05	0.00198248
Fyb	228.631	1.17399	0.258578	4.54018	5.62059e-06	0.000280985
Uap1l1	58.6073	1.17368	0.335221	3.50121	0.00046315	0.00902191
Lilrb4a	146.382	1.16818	0.314709	3.71192	0.00020569	0.00478622
Cttnbp2nl	100.865	1.16709	0.260955	4.47238	7.73532e-06	0.000368017
Impdh1	39.531	1.16495	0.305355	3.81507	0.000136147	0.00351291
Dock2	90.2099	1.16451	0.322942	3.60593	0.000311037	0.00649126
Ctgf	56.8855	1.16294	0.37329	3.11539	0.00183701	0.025666
Sox17	28.9598	1.16276	0.313821	3.70516	0.00021126	0.00485405
Gbp7	445.089	1.16159	0.384972	3.01732	0.00255017	0.0322182
Cd180	70.381	1.1613	0.393264	2.95296	0.00314739	0.0376803
Ppic	37.0963	1.16091	0.338043	3.43421	0.000594274	0.0109275
Serpina3f	67.7311	1.16041	0.287868	4.03105	5.55282e-05	0.00176116
Thbs2	32.3952	1.1564	0.408792	2.82883	0.0046719	0.0496191
Sell	33.9393	1.1546	0.397711	2.90311	0.00369476	0.0421064
Flna	527.685	1.1544	0.314376	3.67203	0.00024063	0.00534649
H2-Aa	573.561	1.1474	0.372176	3.08295	0.0020496	0.0278163
Lrrc8c	44.4983	1.14366	0.388046	2.94723	0.0032063	0.0381359
Lipg	408.899	1.13591	0.330328	3.43873	0.000584452	0.0107921
Thbd	87.8282	1.13501	0.283832	3.99889	6.36412e-05	0.00196734
Rel	41.9115	1.13314	0.329192	3.44217	0.000577059	0.0106723
Vav1	79.1948	1.13295	0.318246	3.55998	0.000370886	0.00753428
Acer2	294.557	1.13207	0.265913	4.2573	2.06912e-05	0.000785774
Fcgr1	106.309	1.13004	0.347187	3.25485	0.00113452	0.0177857
Lum	148.386	1.1293	0.383137	2.9475	0.00320355	0.0381359
Pyhin1	52.5329	1.12813	0.366253	3.0802	0.00206861	0.0279322
Msr1	381.912	1.12728	0.325389	3.4644	0.000531408	0.00998673
Srgn	134.936	1.12636	0.249153	4.52076	6.16184e-06	0.000304476
Adamdec1	73.3114	1.12581	0.372201	3.02475	0.00248842	0.0318834
Ppp1r3b	2178.38	1.12155	0.363131	3.08855	0.00201137	0.0274137
Adcy7	91.8615	1.11674	0.29315	3.80945	0.000139277	0.00357207
Xdh	3107.27	1.11572	0.138303	8.06719	7.19358e-16	3.68254e-13
Ccr5	246.301	1.11564	0.289264	3.85681	0.000114875	0.00310817
Slc8a1	86.3428	1.1144	0.342678	3.25205	0.00114576	0.017904
Thrsp	3933.43	1.10881	0.288793	3.83947	0.000123301	0.0032671
Nin	74.6456	1.10849	0.326723	3.39277	0.000691909	0.0123501
Tmem229b	47.5123	1.1062	0.356714	3.10108	0.00192817	0.0265627
Tox	36.4889	1.10413	0.300776	3.67094	0.000241662	0.00536012
Casp1	52.0644	1.10296	0.298106	3.69988	0.000215701	0.004912
Tmem206	33.2279	1.10285	0.349631	3.15434	0.00160863	0.0234278
Wdfy4	83.631	1.10149	0.366504	3.0054	0.0026523	0.0331721
Tbc1d9	56.7171	1.09909	0.283332	3.87916	0.000104818	0.00292257
Mcam	92.6164	1.09645	0.244259	4.48886	7.16062e-06	0.000345817
Ucp2	539.409	1.09635	0.257396	4.25939	2.04988e-05	0.000780785
Nes	62.9376	1.09607	0.367001	2.98656	0.00282135	0.0347523
Epb4.1l3	45.4823	1.09577	0.362703	3.02112	0.00251839	0.0319429
Fcgr3	179.164	1.09536	0.293984	3.72591	0.000194614	0.00456634
Hmox1	559.665	1.09473	0.177988	6.15057	7.72038e-10	1.20494e-07
Ifit2	147.227	1.09334	0.282339	3.87243	0.000107758	0.00298503
Lmo7	407.532	1.09105	0.179476	6.07909	1.20866e-09	1.84148e-07
Nckap1l	209.983	1.09091	0.331472	3.29111	0.000997926	0.0161869
Hpgd	1428.23	1.09055	0.166296	6.55788	5.45766e-11	1.02716e-08
Slc38a1	53.2686	1.08664	0.380464	2.85608	0.00428901	0.0470761
Anxa1	76.0683	1.08614	0.358574	3.02906	0.00245316	0.0315533
Selplg	36.2717	1.08589	0.31208	3.47952	0.000502317	0.00952394
Nrros	79.318	1.08428	0.264614	4.09758	4.17486e-05	0.00140605
Slc11a1	125.48	1.08197	0.224659	4.81607	1.46416e-06	9.36915e-05
Syk	121.369	1.08172	0.369077	2.93089	0.00337988	0.0396478
Prkcb	115.627	1.07755	0.304708	3.53633	0.000405725	0.00806284
Tagln2	263.732	1.07703	0.297353	3.62207	0.00029226	0.00617219
Tifab	102.327	1.07669	0.246977	4.35949	1.30365e-05	0.000552455
Tcf4	332.16	1.07622	0.25011	4.30298	1.68513e-05	0.00066596
Ctss	885.605	1.07612	0.292535	3.6786	0.000234514	0.00523789
Mvb12b	42.6018	1.07464	0.350589	3.06525	0.00217485	0.0287836
Ikzf1	68.8547	1.07439	0.353498	3.0393	0.00237126	0.0308463
Rcan3	40.3499	1.0742	0.365809	2.9365	0.00331942	0.0391899
AB124611	79.8866	1.07196	0.292922	3.65954	0.000252671	0.00555615
Rassf4	152.705	1.07132	0.340168	3.14939	0.0016361	0.0236454
AI607873	122.862	1.07082	0.279876	3.82604	0.00013022	0.00339421
Cyba	148.752	1.06962	0.252489	4.23631	2.27225e-05	0.000852792
Them7	332.815	1.06711	0.194975	5.47307	4.42317e-08	4.49268e-06
Spi1	54.3813	1.06302	0.370074	2.87245	0.00407304	0.0452883
Bend4	28.4377	1.06052	0.345198	3.07222	0.00212476	0.0283849
Enc1	106.352	1.06046	0.261081	4.0618	4.86956e-05	0.00159796
Tm6sf1	27.4661	1.05818	0.327535	3.23074	0.00123469	0.0190609
Fam60a	61.9988	1.0549	0.304836	3.46056	0.000539058	0.0101008
Atp8a1	123.309	1.0521	0.2487	4.23038	2.33297e-05	0.000873023
Lcp2	149.077	1.04976	0.338763	3.0988	0.00194304	0.0267387
Plcb2	45.3085	1.0483	0.36412	2.87901	0.00398925	0.0447205
Cd53	228.752	1.04482	0.277703	3.76237	0.000168308	0.00411857
Dmpk	166.8	1.04435	0.23709	4.40486	1.05853e-05	0.000472025
Tert	104.717	1.04413	0.325101	3.21171	0.00131946	0.0199367
Lgals1	291.76	1.04256	0.328974	3.16913	0.00152899	0.0224661
Kcnk6	82.7597	1.03834	0.329222	3.15392	0.00161091	0.0234278
Nfam1	139.625	1.03695	0.327248	3.16871	0.00153118	0.0224725
Gpx3	81.4614	1.03628	0.349717	2.9632	0.00304462	0.0366903
Trpm2	163.428	1.03617	0.22189	4.66976	3.01559e-06	0.000171437
1500012F01Rik	169.85	1.03611	0.229933	4.50613	6.60213e-06	0.000323732
Tmsb4x	2121.45	1.03606	0.280874	3.68869	0.00022541	0.00508783
Fcer1g	145.343	1.03465	0.265493	3.89711	9.73488e-05	0.00278585
Tmem132a	31.3396	1.03363	0.321765	3.21236	0.00131649	0.0199154
Ctps	86.5407	1.03321	0.267881	3.85697	0.000114803	0.00310817
Lonrf1	102.265	1.03183	0.248766	4.14781	3.35674e-05	0.00118021
Acpp	236.883	1.02938	0.282587	3.64271	0.000269784	0.00582242
Cd86	65.1445	1.02823	0.282475	3.64007	0.000272561	0.00584681
Synj2	129.029	1.02751	0.259582	3.95831	7.54821e-05	0.0022688
Dclre1b	57.9774	1.02684	0.312428	3.28666	0.00101383	0.0163825
Ncoa7	43.7092	1.02451	0.356476	2.87398	0.00405332	0.0451868
Serpinb6a	310.64	1.02434	0.332313	3.08245	0.00205304	0.0278227
Kif21b	68.4386	1.02303	0.32	3.19697	0.00138878	0.0208366
Msn	620.09	1.01696	0.323589	3.14275	0.00167369	0.0240672
Oas3	40.2506	1.01458	0.308041	3.29364	0.000988977	0.0160825
Far1	84.0797	1.01456	0.33001	3.07432	0.00210986	0.0282743
Cd5l	3378.92	1.0118	0.333249	3.03615	0.00239618	0.0310702
Dse	174.31	1.01132	0.297954	3.39422	0.000688251	0.012302
Eif4e3	64.8426	1.00595	0.298459	3.37049	0.00075035	0.0130653
Dynll1	123.195	1.00272	0.269075	3.72655	0.000194118	0.00456634
Arhgef2	79.9634	1.0002	0.307317	3.25463	0.0011354	0.0177857
Ugt3a1	1264.75	-1.00461	0.216407	-4.64221	3.44705e-06	0.000187725
Ppp1r3c	857.617	-1.00921	0.309768	-3.25797	0.00112211	0.0176856
Acat3	2126.8	-1.01078	0.159782	-6.326	2.516e-10	4.2933e-08
Cyp2d40	410.187	-1.01237	0.231931	-4.36495	1.27151e-05	0.000544241
Chic1	112.208	-1.01888	0.324522	-3.13964	0.00169156	0.0242431
Suox	1294.4	-1.02917	0.189187	-5.43995	5.32956e-08	5.37068e-06
Avpr1a	272.383	-1.03496	0.239104	-4.32849	1.50133e-05	0.000613533
Tymp	673.298	-1.04144	0.290984	-3.57904	0.000344865	0.00709821
Sdr9c7	573.288	-1.0441	0.176959	-5.90023	3.62987e-09	4.78918e-07
Nfil3	115.138	-1.05041	0.277807	-3.78109	0.000156146	0.00388784
Cib2	24.1921	-1.05125	0.370741	-2.83555	0.00457475	0.0489855
Dtx4	144.027	-1.0597	0.285598	-3.71045	0.000206889	0.00479655
Ifi27	817.637	-1.063	0.166265	-6.39342	1.62214e-10	2.84385e-08
Sort1	532.938	-1.06633	0.178219	-5.98328	2.18686e-09	3.10972e-07
Cml1	3017.79	-1.06892	0.257194	-4.15607	3.23762e-05	0.00114778
Ugt2b37	32.0331	-1.08593	0.352208	-3.08321	0.00204777	0.0278163
Eps8l2	416.319	-1.09457	0.189933	-5.76295	8.26584e-09	1.02146e-06
Car1	79.1645	-1.09713	0.303962	-3.60944	0.000306854	0.00641687
Serpine2	63.0063	-1.09824	0.30095	-3.64924	0.000263015	0.00573435
1700001C19Rik	75.3554	-1.0987	0.264511	-4.1537	3.27141e-05	0.00115656
Lrrc16a	272.258	-1.11055	0.221182	-5.02098	5.14079e-07	3.98739e-05
Fzd8	87.0933	-1.11066	0.328443	-3.38158	0.000720706	0.012753
Elovl2	7721.69	-1.11528	0.142608	-7.82055	5.25936e-15	2.31177e-12
Dnajc12	230.425	-1.11797	0.383585	-2.91452	0.00356231	0.041178
Igfbp2	1339.99	-1.13099	0.298664	-3.78683	0.000152584	0.00381402
Rtn4rl1	59.2381	-1.13435	0.298785	-3.79655	0.000146726	0.00369645
Mug1	36402.1	-1.13501	0.217712	-5.21335	1.85463e-07	1.66242e-05
Mup14	69628.9	-1.15305	0.347418	-3.31893	0.000903626	0.0149801
Arrdc3	2334.77	-1.16836	0.263465	-4.43459	9.22468e-06	0.000423145
E2f8	160.776	-1.17017	0.295984	-3.95351	7.70125e-05	0.00229396
Tspyl4	32.8978	-1.18452	0.391732	-3.02379	0.00249626	0.0318834
Cldn1	706.819	-1.19219	0.212383	-5.61337	1.98421e-08	2.17184e-06
Cd4	34.2024	-1.20216	0.351029	-3.42467	0.000615554	0.0112074
Fam20a	183.501	-1.21069	0.234519	-5.16246	2.43728e-07	2.05212e-05
Bhmt	38373.6	-1.21489	0.219948	-5.52353	3.32258e-08	3.52756e-06
Shank2	76.8083	-1.22556	0.303723	-4.03511	5.45759e-05	0.00173747
Alas2	2097.68	-1.23169	0.246125	-5.00435	5.60506e-07	4.26986e-05
Ddc	848.617	-1.23325	0.216876	-5.68643	1.29719e-08	1.48227e-06
Serpina3k	150240	-1.23349	0.195582	-6.30673	2.8499e-10	4.79908e-08
Rdh9	1189.64	-1.23453	0.198798	-6.20998	5.29911e-10	8.58455e-08
Clpx	854.935	-1.24042	0.208548	-5.94787	2.71652e-09	3.77891e-07
Afmid	1065.2	-1.24119	0.166939	-7.43497	1.04591e-13	3.26478e-11
Gm4952	931.124	-1.24218	0.261041	-4.75855	1.94987e-06	0.000120553
Amdhd1	1313.97	-1.24714	0.217186	-5.74224	9.34318e-09	1.10717e-06
Klf10	360.489	-1.26688	0.315692	-4.01301	5.99482e-05	0.00187147
Ccdc151	43.6757	-1.26838	0.405906	-3.1248	0.00177925	0.0251334
Spsb4	26.4386	-1.30033	0.41214	-3.15506	0.00160466	0.0234278
Ces3a	20515.5	-1.30042	0.181611	-7.16046	8.0406e-13	2.05807e-10
Mfsd7c	41.8412	-1.3034	0.348095	-3.74439	0.000180836	0.00432586
Arsg	285.963	-1.31333	0.210695	-6.23333	4.56616e-10	7.58932e-08
Tle6	15.0247	-1.32272	0.434323	-3.04547	0.00232315	0.0303694
Rfx4	37.0756	-1.32896	0.374685	-3.54688	0.000389829	0.00783208
Klhdc7a	558.146	-1.33228	0.206989	-6.43647	1.22282e-10	2.20417e-08
Hal	3506.48	-1.33844	0.170238	-7.86217	3.77528e-15	1.78948e-12
Cyp2u1	222.47	-1.33985	0.232904	-5.75281	8.77714e-09	1.05972e-06
Aadat	1352.7	-1.34371	0.199393	-6.73902	1.59455e-11	3.29145e-09
H2-Q1	27.9477	-1.3451	0.333799	-4.02967	5.58556e-05	0.00176504
Enho	144.717	-1.34924	0.377335	-3.57571	0.000349279	0.00715211
Adh6-ps1	618.843	-1.35236	0.259418	-5.21306	1.85753e-07	1.66242e-05
Mup20	89885.6	-1.35585	0.311	-4.35963	1.30284e-05	0.000552455
Mup12	2689.87	-1.3663	0.360377	-3.79131	0.000149852	0.00375305
Insig2	1539.5	-1.38185	0.149562	-9.2393	2.48112e-20	1.58767e-17
Slc30a10	350.506	-1.3891	0.194698	-7.13465	9.70348e-13	2.435e-10
Pde9a	163.11	-1.39237	0.227311	-6.1254	9.04533e-10	1.39472e-07
Cyp7b1	3846.46	-1.39487	0.178847	-7.79924	6.22808e-15	2.54299e-12
Phlda1	203.723	-1.4036	0.416616	-3.36905	0.00075429	0.013116
Efna1	659.312	-1.41351	0.375755	-3.76179	0.0001687	0.00412028
Mup1	12381.1	-1.42635	0.3791	-3.76246	0.000168249	0.00411857
Mup7	188913	-1.43153	0.327205	-4.37503	1.21417e-05	0.000524966
Cspg5	32.4408	-1.43938	0.425947	-3.37925	0.000726835	0.0128127
Mup10	24413.5	-1.44911	0.207725	-6.9761	3.03497e-12	7.06209e-10
Serpina7	338.998	-1.4641	0.341352	-4.28912	1.79381e-05	0.000699915
Gm3219	74.0526	-1.46497	0.316441	-4.62953	3.66504e-06	0.000197081
Apoa1	97550.8	-1.47836	0.226826	-6.51756	7.14587e-11	1.3254e-08
Sox9	43.9679	-1.51343	0.388388	-3.89668	9.75201e-05	0.00278585
Gldc	1276.87	-1.52344	0.206205	-7.38801	1.49046e-13	4.34599e-11
Cyp3a59	258.663	-1.54751	0.235265	-6.57772	4.77724e-11	9.12525e-09
Rcan2	37.8	-1.55997	0.301833	-5.16832	2.3621e-07	2.01391e-05
Ube2u	42.3167	-1.57242	0.296854	-5.29694	1.1776e-07	1.0921e-05
Cyp8b1	2549.33	-1.5726	0.409226	-3.84286	0.000121609	0.00324334
Arntl	24.3284	-1.58061	0.394875	-4.00281	6.25948e-05	0.00194332
Fam198a	57.9334	-1.58305	0.432073	-3.66384	0.000248458	0.00548235
Cyp4a12b	716.641	-1.58457	0.267749	-5.9181	3.2568e-09	4.38742e-07
Gria3	14.465	-1.6099	0.483792	-3.32768	0.000875726	0.0146458
Fam89a	23.5006	-1.61923	0.421424	-3.84228	0.000121898	0.00324334
Dct	74.3013	-1.63716	0.404281	-4.04957	5.13114e-05	0.00165829
Susd4	197.671	-1.65117	0.226929	-7.27613	3.43541e-13	9.15966e-11
Gna14	38.8737	-1.69121	0.328538	-5.1477	2.63705e-07	2.19149e-05
Car14	402.013	-1.7181	0.220365	-7.79663	6.35848e-15	2.54299e-12
Car3	24179.2	-1.73293	0.350985	-4.93734	7.9194e-07	5.75866e-05
Mmd2	121.309	-1.75059	0.399045	-4.38694	1.14957e-05	0.000507317
Efna3	47.4851	-1.75713	0.378824	-4.63838	3.5115e-06	0.000190424
Hsd3b5	3485.95	-1.75998	0.20451	-8.60584	7.57618e-18	4.40727e-15
Dusp1	434.26	-1.80928	0.417442	-4.33421	1.46288e-05	0.000609961
Serpina1e	115074	-1.80975	0.284116	-6.36975	1.89341e-10	3.27457e-08
Gm12718	60.1996	-1.81387	0.438835	-4.13338	3.57472e-05	0.00123982
Klk1b4	29.4628	-1.81484	0.324671	-5.58978	2.27359e-08	2.46588e-06
Snca	46.2982	-1.84199	0.60049	-3.06747	0.00215878	0.0286329
Gpr162	11.6743	-1.84772	0.574592	-3.21571	0.00130124	0.0197313
Mup3	74558.4	-1.87337	0.277738	-6.7451	1.52917e-11	3.20825e-09
Ces4a	44.2613	-1.87929	0.37574	-5.00156	5.68683e-07	4.30651e-05
Gm2061	12.0541	-1.89235	0.590648	-3.20385	0.00135603	0.0204603
Foxq1	190.783	-1.90839	0.469981	-4.06056	4.89545e-05	0.00160235
Ugt2b38	201.276	-1.92322	0.271248	-7.09026	1.33859e-12	3.29447e-10
Serpina12	697.621	-1.92467	0.253974	-7.5782	3.5039e-14	1.18008e-11
Fst	53.9734	-2.02251	0.452855	-4.46614	7.96429e-06	0.000377508
Atp4a	19.2306	-2.02419	0.495778	-4.08285	4.44858e-05	0.0014865
Adgrf1	168.139	-2.03467	0.26487	-7.68176	1.56914e-14	5.73768e-12
Cyp2c40	173.418	-2.10155	0.41561	-5.05655	4.26916e-07	3.4148e-05
Serpina9	45.8528	-2.10787	0.32447	-6.49634	8.22995e-11	1.50467e-08
Lrp2	18.3661	-2.11234	0.478343	-4.41595	1.0057e-05	0.000454802
Cyp2c69	36.1887	-2.12258	0.512502	-4.1416	3.44889e-05	0.0012027
Cela1	324.025	-2.25387	0.205645	-10.96	5.95032e-28	6.34601e-25
Selenbp2	10227.3	-2.44103	0.227873	-10.7123	8.91517e-27	8.77664e-24
Capn8	71.7855	-2.45621	0.437574	-5.61326	1.98551e-08	2.17184e-06
Elovl3	3429.29	-2.62194	0.663732	-3.9503	7.80542e-05	0.00231236
Slc13a2	14.9682	-2.88993	0.596215	-4.84713	1.25263e-06	8.26351e-05
Mup9	354.147	-3.4255	0.721798	-4.74579	2.07689e-06	0.000127177
Tff3	155.568	-3.49352	0.936563	-3.73015	0.000191369	0.0045187
Dnaic1	14.6983	-3.79934	0.732138	-5.18938	2.10992e-07	1.83692e-05
Mup13	492.362	-4.13877	0.902417	-4.58632	4.51137e-06	0.000234702
Moxd1	615.434	-7.67323	1.06906	-7.17752	7.09883e-13	1.8541e-10
Mup15	2426.69	-10.797	1.81713	-5.94177	2.81965e-09	3.8802e-07
