# Supplementary material for: 2,3,7,8-Tetrachlorodibenzo-p-Dioxin (TCDD)-Inducible Poly-ADP-Ribose Polymerase (TIPARP/PARP7) Catalytic Mutant Mice (TiparpH532A) Exhibit Increased Sensitivity to TCDD-Induced Hepatotoxicity and Lethality
Source: Toxicol Sci. 2021 Jun 15;183(1):154–69. doi: 10.1093/toxsci/kfab075 (PMC8404992; doi:10.1093/toxsci/kfab075)
Supplement: kfab075_Supplementary_Data [file kfab075_supplementary_data.zip › toxsci-21-0155-File008.xlsx]

## Sheet: HA_TCDD vs WT_TCDD
Supplementary Table S5. Hepatic gene expression differences in TCDD-treated TiparpH532A vs TCDD-treated Tiparp+/+ mice. Genes are considered to be differentially expressed if they have a linear fold change ≥ 2 and an adjusted p-value < 0.05. Upregulated and downregulated genes are shaded in blue and green, respectively.
ID	baseMean	log2FoldChange	lfcSE	stat	pvalue	padj
Ivl	122.048	9.42019	1.09426	8.6087	7.38966e-18	1.09295e-16
Kcnv2	51.4695	8.89785	1.05697	8.41827	3.82082e-17	5.33463e-16
Krt20	43.1228	8.64252	1.40294	6.1603	7.26088e-10	5.5066e-09
Serpinb9f	39.0625	8.50061	1.12886	7.53024	5.06467e-14	5.59881e-13
Ecel1	137.327	8.32298	0.887671	9.3762	6.83946e-21	1.21802e-19
Cdh17	53.853	8.23974	1.12695	7.31153	2.64122e-13	2.7438e-12
Sult1e1	492.69	8.18056	0.971651	8.41923	3.78954e-17	5.29625e-16
Serpinb9e	27.6928	8.0047	1.20794	6.62674	3.43188e-11	2.92885e-10
Cyp24a1	42.718	7.90261	1.06214	7.44026	1.00485e-13	1.08673e-12
Parm1	228.539	7.8193	0.58556	13.3536	1.12932e-40	5.06997e-39
Cdh22	36.9654	7.69075	1.07094	7.18128	6.90608e-13	6.89719e-12
Gm8909	21.9167	7.66427	1.12397	6.81894	9.17135e-12	8.26132e-11
Slc10a4	35.6916	7.6394	1.08497	7.04111	1.90717e-12	1.8301e-11
Mfi2	20.1098	7.54315	1.09967	6.85945	6.91259e-12	6.30395e-11
Gpx2	309.915	7.50426	0.457288	16.4103	1.61279e-60	1.52147e-58
Gml	18.7836	7.44525	1.11653	6.66821	2.58946e-11	2.22898e-10
Gm6537	45.8467	7.28731	1.06339	6.85289	7.23708e-12	6.58268e-11
Tekt5	691.564	7.27127	1.17462	6.19033	6.00388e-10	4.57816e-09
Brinp3	27.3808	7.25891	1.09032	6.65759	2.78356e-11	2.39311e-10
Map7d2	38.1732	7.01513	1.10584	6.34373	2.24261e-10	1.78717e-09
Slc7a11	1563.82	7.00933	0.632145	11.0882	1.43191e-28	3.89715e-27
Elovl7	672.092	6.9222	0.334572	20.6897	4.28749e-95	1.17376e-92
Nefm	12.9639	6.90767	1.12401	6.14557	7.96787e-10	6.00364e-09
Mt3	34.8724	6.88224	1.09422	6.28962	3.18254e-10	2.48794e-09
Prdm8	20.1659	6.81558	1.20049	5.67732	1.3682e-08	8.82754e-08
Sema3e	12.0969	6.81106	1.22821	5.54551	2.93106e-08	1.81559e-07
Wnt10a	31.3701	6.74185	1.02626	6.56932	5.05459e-11	4.25903e-10
Adra2a	29.9767	6.6953	1.02178	6.55261	5.65388e-11	4.74681e-10
Gml2	17.9874	6.64706	1.10259	6.02857	1.65417e-09	1.19172e-08
Cacna1b	17.6591	6.62465	1.08324	6.1156	9.61931e-10	7.16293e-09
Krt5	17.4546	6.59967	1.10074	5.99567	2.0265e-09	1.44652e-08
6030419C18Rik	10.2543	6.56756	1.3221	4.9675	6.78203e-07	3.50447e-06
Styk1	155.012	6.56206	0.531875	12.3376	5.6828e-35	1.97371e-33
Areg	9.91918	6.52366	1.13819	5.73163	9.94726e-09	6.54186e-08
Vmn2r3	16.259	6.49612	1.07977	6.01621	1.78549e-09	1.28038e-08
Ly6d	1200.9	6.47246	0.675461	9.58229	9.49181e-22	1.78364e-20
Mep1a	15.463	6.43413	1.12789	5.70455	1.16649e-08	7.60342e-08
Sult2a2	9.15097	6.40559	2.40434	2.66417	0.00771775	0.0179802
Hkdc1	131.383	6.38793	0.466126	13.7043	9.56988e-43	4.57585e-41
Dusp13	34.1619	6.30477	0.903247	6.98011	2.94944e-12	2.77681e-11
Sapcd2	23.2203	6.3022	1.03068	6.11459	9.6804e-10	7.20073e-09
Bmp8b	53.8587	6.24696	0.732412	8.5293	1.47235e-17	2.12145e-16
D930028M14Rik	13.5928	6.23974	1.10685	5.63736	1.72673e-08	1.10388e-07
Slc45a1	7.81269	6.17939	1.19401	5.17534	2.27493e-07	1.25743e-06
Dio2	7.76723	6.17272	1.16873	5.28157	1.28084e-07	7.29031e-07
Apela	7.75696	6.16802	1.17557	5.24684	1.54731e-07	8.72517e-07
Adgrf4	39.8427	6.08767	0.840605	7.24201	4.42078e-13	4.48568e-12
Cbr3	647.703	6.08221	0.819975	7.41756	1.19294e-13	1.28616e-12
Gsta1	3324.37	6.05627	0.250292	24.1968	2.40263e-129	1.59741e-126
Grm6	11.7577	6.03421	1.09732	5.49903	3.81884e-08	2.32022e-07
Duoxa1	6.8514	5.99118	1.18445	5.05821	4.23218e-07	2.25619e-06
Nptx2	6.83733	5.98508	1.195	5.00843	5.48762e-07	2.8869e-06
Oacyl	6.78369	5.9758	1.16648	5.12296	3.00782e-07	1.63469e-06
Cdsn	6.67515	5.94886	1.19659	4.97153	6.64282e-07	3.43762e-06
Acot5	6.59582	5.93704	1.23789	4.7961	1.61786e-06	7.92861e-06
Cd163l1	18.0459	5.92969	1.05124	5.64066	1.69402e-08	1.08346e-07
Coro6	89.5157	5.92409	1.01668	5.82692	5.64593e-09	3.82849e-08
Ggt1	43.0728	5.88823	0.68953	8.53949	1.34814e-17	1.94853e-16
Serpinb9c	6.19552	5.84555	1.31925	4.43098	9.38068e-06	4.07381e-05
Mmp7	31.6977	5.83152	0.873787	6.67385	2.49182e-11	2.15156e-10
Cldn4	23.4682	5.82942	0.967064	6.02796	1.66046e-09	1.19564e-08
Olfm4	16.1637	5.82304	1.82518	3.19039	0.00142079	0.00400267
Tmprss11f	6.06832	5.81694	1.26961	4.58167	4.61276e-06	2.11505e-05
Lypd6b	9.94559	5.7913	1.10963	5.21912	1.79774e-07	1.00642e-06
Serpinb9g	5.78865	5.74807	1.26754	4.53484	5.7648e-06	2.60058e-05
Sprr1a	31.3143	5.70487	0.79711	7.15694	8.24957e-13	8.18625e-12
Afp	1561.09	5.66689	0.566982	9.99484	1.60539e-23	3.35545e-22
Slfn10-ps	21.7826	5.66477	0.901368	6.28464	3.28613e-10	2.56318e-09
Defb1	798.265	5.66397	0.71274	7.94676	1.91454e-15	2.34687e-14
Fgfbp1	9.00375	5.64619	1.12845	5.00348	5.63038e-07	2.95754e-06
Slc1a1	28.4149	5.62892	0.785326	7.16762	7.63139e-13	7.61068e-12
Nyx	56.7686	5.61235	0.590025	9.51206	1.86918e-21	3.45663e-20
Col9a2	319.384	5.5382	0.749738	7.38685	1.50343e-13	1.59748e-12
Dlk1	19.3182	5.52367	1.0574	5.2238	1.7529e-07	9.83285e-07
Krt76	7.91291	5.44077	1.20776	4.50486	6.64161e-06	2.97117e-05
Trim54	4.60634	5.41648	1.23283	4.39352	1.11532e-05	4.77381e-05
Nrg1	183.404	5.40654	0.320137	16.8882	5.4974e-64	6.18989e-62
Gpr15	7.49338	5.36806	1.16396	4.6119	3.98998e-06	1.84849e-05
Fosl1	4.47062	5.36764	1.46863	3.65486	0.000257323	0.000851764
Akr1c18	59.4781	5.35931	0.631046	8.49274	2.01817e-17	2.87235e-16
Syt13	7.39219	5.34594	1.19636	4.46849	7.87725e-06	3.46728e-05
Acsm4	16.8362	5.30255	0.962079	5.51156	3.55676e-08	2.17138e-07
Slc7a9	4.22088	5.28818	1.20546	4.38685	1.15003e-05	4.9073e-05
Gabrp	4.19646	5.2811	1.43347	3.68414	0.000229481	0.000768163
C920025E04Rik	234.171	5.23595	0.76406	6.8528	7.24187e-12	6.58275e-11
Wfdc3	21.6684	5.22379	0.817912	6.38674	1.69455e-10	1.36601e-09
Adm2	10.3287	5.18916	1.15306	4.50033	6.78469e-06	3.03226e-05
Gpnmb	1364.73	5.18571	0.613812	8.44837	2.95394e-17	4.16595e-16
Gjb4	6.34454	5.13782	1.27333	4.03495	5.4614e-05	0.000206869
Gldn	14.6831	5.0981	0.973467	5.23706	1.63156e-07	9.178e-07
Fgf21	918.649	5.09246	0.578003	8.81043	1.24666e-18	1.94479e-17
Mpp2	109.82	5.08732	0.39641	12.8335	1.06495e-37	4.17662e-36
BC016579	10.2224	5.08417	1.08138	4.70157	2.58174e-06	1.22841e-05
Slc10a6	49.9648	5.06678	0.559332	9.05862	1.32106e-19	2.20366e-18
Sfn	217.171	5.03717	0.371974	13.5417	8.86944e-42	4.08697e-40
H2-Q2	18.8421	5.01902	0.787277	6.37516	1.8277e-10	1.47159e-09
Gm19510	9.71219	5.01568	1.07718	4.65631	3.21929e-06	1.51187e-05
Chil3	866.778	4.98628	0.392944	12.6895	6.75793e-37	2.58505e-35
Mmp12	630.113	4.97013	0.364726	13.627	2.76611e-42	1.29165e-40
Fut1	81.5402	4.93988	0.412069	11.988	4.10754e-33	1.31838e-31
Gdpd2	12.2741	4.9352	1.10422	4.46941	7.84367e-06	3.45686e-05
Tinag	23.5655	4.92118	0.787652	6.24791	4.1599e-10	3.21064e-09
Spon1	455.124	4.91208	0.35259	13.9314	4.08065e-44	2.08696e-42
Rtn4rl2	108.827	4.90259	0.513444	9.54845	1.31655e-21	2.45089e-20
Slfn4	1304.87	4.86797	0.266489	18.2671	1.51332e-74	2.42862e-72
Mmp3	18.7009	4.86455	1.08833	4.46974	7.83131e-06	3.45359e-05
Xpnpep2	3.09635	4.84686	1.35501	3.57698	0.00034759	0.0011208
Tac1	3.06557	4.82656	1.31742	3.66366	0.000248641	0.000825649
Slc22a12	25.937	4.81846	0.756555	6.36894	1.90336e-10	1.52816e-09
Mx1	644.35	4.80415	0.319955	15.0151	5.84987e-51	4.02344e-49
Csf3	5.11799	4.7957	1.20497	3.97993	6.89367e-05	0.000256802
Fbxw20	4.9863	4.78285	1.20865	3.9572	7.58328e-05	0.000280026
Ugt1a7c	368.076	4.75695	0.293478	16.2089	4.3644e-59	3.95686e-57
Abcc4	1485.06	4.75076	0.172242	27.5818	1.83797e-167	3.66597e-164
Psca	2.86349	4.72744	1.35709	3.48352	0.000494864	0.00154398
Prom1	267.104	4.72236	0.257534	18.3369	4.20361e-75	6.82451e-73
Mmp13	239.172	4.70556	0.350137	13.4392	3.56345e-41	1.62062e-39
Gjb3	7.10464	4.68324	1.41613	3.30706	0.000942804	0.00276426
Tmem202	4.72709	4.68099	1.24907	3.74758	0.000178546	0.000611015
Gm3776	1471.4	4.65584	0.39993	11.6416	2.53089e-31	7.58288e-30
Agpat9	932.34	4.64036	0.213338	21.7512	6.73109e-105	2.61054e-102
Ctsj	35.5332	4.62401	0.53853	8.58635	8.97759e-18	1.32081e-16
Mal	110.098	4.62282	0.391684	11.8024	3.79167e-32	1.16864e-30
Six4	7.281	4.61995	1.1511	4.01349	5.98269e-05	0.000224846
H2-Q1	268.655	4.61806	0.266875	17.3042	4.37245e-67	5.70544e-65
Cdkn1a	1142.53	4.57429	0.198649	23.027	2.49908e-117	1.39568e-114
Prg2	2.56153	4.56162	1.72624	2.64252	0.00822918	0.018991
Kcnk1	35.7131	4.55591	0.611724	7.44765	9.50151e-14	1.03157e-12
4921536K21Rik	6.98452	4.55312	1.08118	4.21124	2.53976e-05	0.000102443
Lrtm2	10.1501	4.55299	1.01122	4.5025	6.71595e-06	3.0025e-05
Ms4a4c	454.507	4.53743	0.272494	16.6515	2.95288e-62	3.03148e-60
Psat1	1439.24	4.50353	0.362029	12.4397	1.59118e-35	5.69641e-34
Ngf	375.611	4.49994	0.19838	22.6834	6.5332e-114	3.1454e-111
Mxd3	7.04427	4.49677	1.22977	3.6566	0.000255582	0.000847207
Lrrc9	6.95255	4.49423	1.14627	3.92076	8.82693e-05	0.000321025
Fbp2	10.4117	4.48637	1.00114	4.48125	7.42067e-06	3.28831e-05
Sh2d5	33.1455	4.4788	0.56561	7.91852	2.40355e-15	2.93343e-14
Usp43	6.27124	4.44238	1.14126	3.89253	9.92026e-05	0.000356976
Gipc2	35.3777	4.44228	0.549152	8.08934	5.9989e-16	7.656e-15
Srxn1	13259.5	4.41073	0.189303	23.2998	4.45371e-120	2.70359e-117
Rsad2	2074.97	4.3998	0.317313	13.8658	1.02102e-43	5.10951e-42
Aoc1	6.19351	4.37612	1.13418	3.85841	0.000114129	0.000406348
Artn	14.7243	4.37517	0.794674	5.50562	3.67876e-08	2.23998e-07
Mybl1	203.388	4.36121	0.327399	13.3208	1.75302e-40	7.77005e-39
Muc13	6.05679	4.33858	1.10023	3.94334	8.03537e-05	0.000294926
Serpina5	15.4059	4.33203	0.738828	5.86338	4.53537e-09	3.11475e-08
Dusp18	20.8024	4.33088	0.634907	6.82128	9.02313e-12	8.13831e-11
1700019L03Rik	17.8275	4.31853	0.692097	6.23977	4.38222e-10	3.37477e-09
Heph	494.785	4.31381	0.260396	16.5663	1.22073e-61	1.22618e-59
Tmem252	6.09057	4.29201	1.13688	3.77526	0.000159841	0.000551717
Dgki	3.644	4.28222	1.34786	3.17706	0.00148776	0.00417445
Gm16702	17.1793	4.27949	0.909395	4.70586	2.52792e-06	1.20501e-05
Ddit4l	97.3072	4.27762	0.378047	11.315	1.10554e-29	3.1246e-28
F2rl1	58.117	4.27131	0.44351	9.6307	5.93221e-22	1.12535e-20
Ifit1bl1	183.181	4.2649	0.418351	10.1945	2.0972e-24	4.63309e-23
Trem2	91.1562	4.25157	0.45154	9.41571	4.69885e-21	8.4652e-20
Ptchd2	3.47749	4.21642	1.54095	2.73624	0.0062146	0.0148652
Lrp8	37.4577	4.19195	0.485125	8.64096	5.57411e-18	8.31471e-17
Gm15441	3.29589	4.14565	1.37898	3.00632	0.00264427	0.00696459
Apod	13.6363	4.12324	1.02066	4.03976	5.35054e-05	0.000203221
Tgfb2	135.862	4.10107	0.383331	10.6985	1.03432e-26	2.54336e-25
Tspan17	336.522	4.10015	0.280395	14.6228	2.01107e-48	1.21028e-46
Apln	42.2541	4.09323	0.510364	8.02021	1.05564e-15	1.32425e-14
Itih5	3026.13	4.06207	0.210061	19.3376	2.59233e-83	5.56832e-81
Tigit	4.98471	4.04369	1.12456	3.59581	0.000323381	0.00104904
Npnt	30.0503	4.03677	0.545727	7.39705	1.39247e-13	1.48978e-12
Slfn1	264.484	4.01833	0.245165	16.3903	2.24262e-60	2.08743e-58
Morc4	326.852	4.01456	0.283816	14.1449	2.00705e-45	1.08614e-43
A530032D15Rik	7.06235	4.01027	1.00991	3.97091	7.15991e-05	0.000265586
Gm21188	143.97	4.00886	0.485714	8.25354	1.53773e-16	2.05061e-15
Cyp2b10	251.785	4.00479	0.719493	5.56613	2.60459e-08	1.62854e-07
Nbl1	66.989	4.00235	0.48329	8.28146	1.21674e-16	1.63979e-15
Ly6c2	299.814	3.9969	0.229462	17.4186	5.96237e-68	8.0822e-66
Trpv4	87.8375	3.97552	0.380661	10.4437	1.5651e-25	3.63593e-24
Gdf3	11.5748	3.96754	0.794113	4.99619	5.84732e-07	3.06573e-06
Pydc4	197.237	3.96332	0.335566	11.8108	3.43151e-32	1.05997e-30
Plekhh1	42.4992	3.96246	0.40655	9.74656	1.90828e-22	3.75259e-21
Vsig8	4.9962	3.95846	1.26352	3.13288	0.00173101	0.00477353
Serpinb1b	8.55008	3.93701	0.904096	4.35464	1.33286e-05	5.62047e-05
Oasl1	1233.95	3.933	0.20083	19.5837	2.12871e-85	4.95351e-83
Bdkrb2	9.03479	3.93237	0.882081	4.45806	8.27049e-06	3.62779e-05
Slc22a14	13.487	3.92158	0.696831	5.62773	1.82598e-08	1.16519e-07
Oas3	579.055	3.9165	0.19845	19.7355	1.06916e-86	2.53011e-84
A630012P03Rik	7.14686	3.91212	1.01513	3.85382	0.000116289	0.000412926
Nqo1	3389.61	3.89419	0.21016	18.5297	1.19052e-76	2.02707e-74
4930412O13Rik	16.1359	3.89132	0.73296	5.30904	1.10204e-07	6.33198e-07
Lif	12.3864	3.87383	0.797469	4.85765	1.18785e-06	5.93585e-06
Acoxl	4.66904	3.87068	1.16286	3.32858	0.000872903	0.00258154
Flnc	53.8249	3.86915	0.966928	4.00149	6.29458e-05	0.000235869
Nid1	3365.28	3.86148	0.168529	22.9129	3.45944e-116	1.72502e-113
Vwa3a	4.62094	3.86141	1.15765	3.33556	0.000851291	0.00252137
Ccdc120	97.1439	3.83994	0.374358	10.2574	1.09609e-24	2.44467e-23
Sh2d4b	4.20967	3.80076	1.18287	3.21316	0.00131285	0.00372562
Plat	172.622	3.7611	0.446341	8.42652	3.56098e-17	4.9868e-16
Fam71f2	6.1274	3.74868	1.00511	3.7296	0.000191782	0.000651975
BC094916	12.668	3.7395	0.756089	4.94585	7.58123e-07	3.89151e-06
Abca13	4.47948	3.73593	1.52656	2.44729	0.0143937	0.0309415
Sstr4	3.99261	3.72212	1.23013	3.02579	0.00247986	0.00657122
Wisp2	43.2788	3.71846	0.6694	5.55491	2.77757e-08	1.72818e-07
Gm10639	15.2992	3.71782	0.788962	4.7123	2.44941e-06	1.16999e-05
Atp6v0a4	13.1114	3.70254	0.800851	4.62326	3.77752e-06	1.7563e-05
Psrc1	13.3857	3.68623	0.713889	5.16359	2.42255e-07	1.33585e-06
Hpse2	4.1536	3.68266	1.19459	3.08277	0.00205086	0.0055385
Scube1	33.7177	3.68203	0.488495	7.5375	4.79081e-14	5.31712e-13
Dhrs9	110.163	3.6814	0.414818	8.87473	7.01054e-19	1.11736e-17
Pydc3	28.6717	3.66608	0.665673	5.50733	3.64312e-08	2.22022e-07
Bcl2l15	6.13011	3.6615	1.01634	3.60263	0.000315015	0.00102451
Tlr9	88.6051	3.6589	0.286466	12.7725	2.33394e-37	9.05181e-36
Vldlr	615.088	3.65165	0.253184	14.4229	3.71269e-47	2.12445e-45
Mmp8	192.022	3.64911	0.398526	9.15652	5.35995e-20	9.1263e-19
Htra1	175.099	3.64397	0.423837	8.59758	8.14164e-18	1.20162e-16
Itgb6	3.80417	3.63763	1.24739	2.91618	0.00354341	0.00903123
Adam8	207.159	3.62744	0.290065	12.5056	6.9573e-36	2.56978e-34
4430402I18Rik	54.7128	3.62415	0.47537	7.62384	2.46229e-14	2.79047e-13
Klf5	3.76589	3.61906	1.2966	2.79118	0.00525158	0.0128024
Rap1gap2	344.542	3.61854	0.348883	10.3718	3.33206e-25	7.56459e-24
Tmem154	112.931	3.61275	0.262095	13.7841	3.17662e-43	1.54537e-41
Shisa2	17.4743	3.59254	0.602586	5.96187	2.49366e-09	1.76019e-08
Arhgap22	25.9993	3.59121	0.516243	6.95643	3.49001e-12	3.2769e-11
Ereg	95.9171	3.58356	0.409555	8.74988	2.13585e-18	3.27701e-17
Ubxn10	5.75908	3.57752	1.1394	3.13981	0.00169055	0.00468416
Slfn3	47.9864	3.57417	0.457529	7.8119	5.63335e-15	6.72822e-14
Bnipl	9.45112	3.57272	0.826324	4.32363	1.53484e-05	6.41984e-05
Il1f9	166.88	3.57082	0.384291	9.29196	1.51479e-20	2.63053e-19
Hsf3	5.76131	3.55652	1.07733	3.30125	0.000962548	0.00281377
Cidea	3.61534	3.55437	1.26123	2.81817	0.0048298	0.0118868
Aox2	10.4774	3.53367	0.756319	4.6722	2.97992e-06	1.40465e-05
Oas1g	212.659	3.53214	0.211275	16.7182	9.66209e-63	1.02199e-60
Naip2	836.492	3.53213	0.237014	14.9026	3.16943e-50	2.05821e-48
Vdr	6.99142	3.52916	0.907483	3.88895	0.000100679	0.000362008
Krt25	8.91062	3.51735	0.87066	4.03987	5.34819e-05	0.000203187
Ms4a6b	363.444	3.51599	0.241624	14.5515	5.71574e-48	3.38149e-46
2010109I03Rik	6.80497	3.50918	0.989805	3.54533	0.000392124	0.00125053
Adamts14	212.301	3.50165	0.292946	11.9532	6.24416e-33	1.9859e-31
Ifit2	1634.36	3.48782	0.279314	12.4871	8.77661e-36	3.21625e-34
Treml2	144.132	3.48303	0.24374	14.29	2.52726e-46	1.41142e-44
Slc1a4	1317.68	3.4763	0.274791	12.6507	1.10923e-36	4.20845e-35
Tceal5	11.9005	3.45235	0.726971	4.74895	2.04474e-06	9.90586e-06
Neurl1a	30.1531	3.4467	0.603462	5.71155	1.11949e-08	7.30996e-08
Amn	8.63375	3.4323	1.03329	3.32173	0.000894607	0.00263568
St14	33.8019	3.41883	0.478767	7.1409	9.27189e-13	9.12935e-12
Tubb3	4.45335	3.41488	1.14993	2.96965	0.00298141	0.00774301
Krt23	34.6421	3.3967	0.487944	6.96124	3.37289e-12	3.1712e-11
Smim3	62.3555	3.38419	0.381558	8.8694	7.35385e-19	1.16808e-17
Abcc12	64.2869	3.3773	0.415161	8.13492	4.12212e-16	5.29467e-15
Gpr35	175.801	3.3668	0.261464	12.8767	6.08738e-38	2.41455e-36
Scn8a	119.757	3.36552	0.280211	12.0107	3.12358e-33	1.00719e-31
Gm8369	9.19898	3.36052	0.792477	4.24053	2.22992e-05	9.09629e-05
Tmem151a	4.59868	3.35221	1.09154	3.07108	0.00213283	0.00573342
Hsh2d	14.2867	3.35055	0.598346	5.59969	2.14732e-08	1.36112e-07
Rasal1	6.26539	3.34168	1.02631	3.25601	0.00112991	0.00325073
Gdf15	56.2232	3.33181	0.95659	3.48301	0.00049581	0.00154658
Thbs1	615.127	3.32835	0.748985	4.44381	8.83811e-06	3.861e-05
Dpep2	44.4322	3.3235	0.505614	6.57319	4.925e-11	4.15736e-10
Pyhin1	531.357	3.32045	0.235676	14.089	4.43707e-45	2.37358e-43
Phgdh	52.6046	3.3199	0.478717	6.93499	4.06248e-12	3.78641e-11
Pla2g7	757.795	3.30982	0.348585	9.49501	2.2019e-21	4.05579e-20
Kcnn4	11.8156	3.30622	0.87736	3.76838	0.000164313	0.000565615
Gstm3	21856.1	3.29594	0.216504	15.2235	2.47029e-52	1.72451e-50
Epdr1	40.3329	3.29545	0.463207	7.11441	1.12396e-12	1.10047e-11
Gata3	30.0201	3.28322	0.454918	7.21717	5.30793e-13	5.36635e-12
Pdk4	453.494	3.27297	0.263168	12.4368	1.64988e-35	5.87644e-34
Tnfrsf12a	308.799	3.27202	0.325562	10.0504	9.15286e-24	1.93332e-22
Ydjc	3.20513	3.27131	1.41305	2.31508	0.0206086	0.0423953
Acta1	10.4544	3.26646	0.787619	4.14727	3.36467e-05	0.000133005
Uchl1	4.73271	3.26163	1.08716	3.00015	0.00269851	0.0070874
Adcy1	73.0469	3.25846	0.3835	8.49662	1.95186e-17	2.78649e-16
1700071M16Rik	29.9829	3.25729	0.430945	7.55849	4.07776e-14	4.55834e-13
Ccl6	3067.11	3.25127	0.279081	11.6499	2.2971e-31	6.91208e-30
Lrrc75b	10.3942	3.24957	0.699658	4.64451	3.40882e-06	1.5939e-05
Cyp2a22	64.3653	3.24763	0.363899	8.92452	4.47646e-19	7.26748e-18
Slpi	847.959	3.23503	0.393154	8.22841	1.89708e-16	2.5035e-15
Gpr141	123.125	3.23056	0.394413	8.19081	2.59481e-16	3.38903e-15
A530064D06Rik	37.3802	3.22522	0.468515	6.88393	5.82216e-12	5.35148e-11
Cd24a	254.179	3.21854	0.21837	14.7389	3.62643e-49	2.26037e-47
Igfbp1	4214.35	3.20672	0.333296	9.62122	6.50539e-22	1.23073e-20
Gsta2	1415.92	3.20457	0.186941	17.1422	7.19084e-66	9.0449e-64
Phf11a	74.7008	3.19969	0.327961	9.75631	1.7335e-22	3.42335e-21
Panx1	62.8105	3.19956	0.338236	9.45953	3.09316e-21	5.64532e-20
Ifit3b	424.982	3.19341	0.253809	12.5819	2.65438e-36	9.93578e-35
Cmpk2	365.877	3.19063	0.279205	11.4276	3.04494e-30	8.76565e-29
Dusp4	360.39	3.18891	0.153208	20.8143	3.2149e-96	9.35133e-94
Osbpl3	254.573	3.18797	0.256026	12.4517	1.36839e-35	4.9496e-34
Mfge8	1723.11	3.18188	0.361227	8.80854	1.2679e-18	1.97351e-17
Phf11b	244.855	3.17877	0.262862	12.0929	1.15114e-33	3.83587e-32
Mgst3	1212.35	3.17868	0.188357	16.8758	6.78052e-64	7.51347e-62
Fgf23	30.3861	3.17525	0.456663	6.95316	3.57187e-12	3.34926e-11
Ptrh1	14.5731	3.16656	0.707321	4.47684	7.57563e-06	3.35249e-05
Iqck	3.70276	3.15161	1.196	2.63514	0.00841037	0.0193408
Trib3	352.208	3.13586	0.398714	7.86495	3.69249e-15	4.4482e-14
Gadd45b	78.9012	3.12993	0.372557	8.40121	4.419e-17	6.11477e-16
Sphk1	18.9619	3.12111	0.542815	5.74986	8.93168e-09	5.91576e-08
Gpr31b	8.4307	3.12111	0.79796	3.91136	9.17789e-05	0.000332749
Nipal4	4.00897	3.11965	1.21299	2.57186	0.0101153	0.022735
Cyp4f18	123.736	3.11513	0.264057	11.7972	4.03573e-32	1.24112e-30
Dusp14	32.1336	3.11288	0.496873	6.26493	3.72995e-10	2.8932e-09
Mmp24	7.21699	3.10998	0.815075	3.81558	0.000135866	0.000475668
Zbtb8b	4.24758	3.10576	1.05151	2.95363	0.00314062	0.00810672
Nipal2	17.4424	3.10349	0.57484	5.39888	6.70592e-08	3.96393e-07
Ptges	49.1964	3.10169	0.338378	9.16635	4.89317e-20	8.35189e-19
Il1r2	46.246	3.10144	0.453849	6.83364	8.27872e-12	7.50081e-11
Chpf	19.9237	3.08829	0.721552	4.28006	1.86839e-05	7.70421e-05
Lefty1	19.9786	3.07978	0.704281	4.37294	1.22586e-05	5.20069e-05
Adamts4	73.9928	3.07959	0.376965	8.16944	3.09835e-16	4.02036e-15
Ly6a	2876.03	3.07586	0.263703	11.6641	1.94416e-31	5.86272e-30
Mnda	394.358	3.07557	0.250391	12.2831	1.11666e-34	3.86868e-33
Mogat2	63.7621	3.07479	0.414862	7.41161	1.24774e-13	1.34008e-12
Bspry	7.99042	3.06697	0.797285	3.84677	0.000119684	0.000423688
Ifi44	420.388	3.06566	0.320263	9.57232	1.04528e-21	1.95896e-20
Oasl2	715.913	3.05498	0.176275	17.3307	2.75816e-67	3.63297e-65
Btg3	4.23471	3.05161	1.14597	2.66291	0.00774673	0.0180357
Glp2r	13.5836	3.04446	0.602698	5.05138	4.38619e-07	2.33562e-06
Phf11d	353.272	3.04327	0.254886	11.9397	7.34592e-33	2.32571e-31
Ly6c1	22.3744	3.04198	0.567691	5.35851	8.39132e-08	4.90413e-07
Trp53cor1	3.70208	3.04182	1.08104	2.8138	0.00489601	0.0120412
Arntl	74.6044	3.0355	0.449923	6.74671	1.51236e-11	1.33305e-10
Dpep1	63.3375	3.03549	0.54431	5.57677	2.4503e-08	1.54104e-07
Cyp26b1	219.502	3.03304	0.721758	4.20229	2.64227e-05	0.000106223
Unc5b	466.744	3.02586	0.236332	12.8034	1.56905e-37	6.13644e-36
Zdbf2	6.50998	3.01913	1.01072	2.98711	0.00281629	0.00735385
Ccr1	159.089	3.01713	0.361781	8.33965	7.45102e-17	1.01692e-15
Stc2	24.2565	3.00729	0.464172	6.47883	9.24372e-11	7.64126e-10
Rasgrf1	6.21148	3.0046	1.03895	2.89194	0.00382867	0.00967176
BC147527	38.0578	3.00392	0.385576	7.79071	6.66328e-15	7.93118e-14
Dctd	14.9464	3.00087	0.625088	4.80071	1.58104e-06	7.76178e-06
Mapk13	15.2244	2.99711	0.669011	4.47991	7.46757e-06	3.30781e-05
Vil1	7.75696	2.99083	0.889154	3.36368	0.000769107	0.00230118
Clcf1	28.3997	2.99064	0.446186	6.70269	2.04621e-11	1.77669e-10
Tubb4a	30.7864	2.98578	0.46547	6.41454	1.41251e-10	1.15061e-09
Serpinb9b	3.30365	2.98261	1.23272	2.41954	0.0155401	0.0331607
Prokr1	15.4392	2.98017	0.61466	4.84848	1.24409e-06	6.1964e-06
Pcdhgc5	3.59028	2.96512	1.12641	2.63237	0.00847914	0.0194585
Myzap	74.9985	2.95711	0.272906	10.8356	2.33338e-27	5.93418e-26
Hilpda	220.221	2.94921	0.275473	10.706	9.5378e-27	2.35277e-25
Pvrl4	31.4265	2.94649	0.427609	6.89062	5.5549e-12	5.12269e-11
Ms4a6d	454.832	2.94379	0.245315	12.0001	3.55025e-33	1.14213e-31
Tgm3	5.89592	2.94218	1.26881	2.31885	0.0204032	0.0420631
Slc12a3	5.33644	2.94214	0.976434	3.01315	0.0025855	0.00682524
Rab7b	226.603	2.94081	0.224077	13.1241	2.39738e-39	1.0082e-37
Slfn8	395.976	2.93332	0.240496	12.1969	3.22729e-34	1.1017e-32
Trim30b	32.7449	2.93273	0.401662	7.30147	2.84631e-13	2.9459e-12
Fam83c	10.8166	2.92653	0.648141	4.51526	6.32387e-06	2.83903e-05
Strip2	16.5393	2.91562	0.560722	5.19975	1.99558e-07	1.11138e-06
Cd9	1303.63	2.91541	0.210541	13.8472	1.32198e-43	6.56852e-42
Mdga1	11.4043	2.91469	0.626256	4.65416	3.25309e-06	1.52466e-05
Cd8a	28.086	2.9043	0.44204	6.57022	5.02416e-11	4.23595e-10
Ankrd66	4.17602	2.90365	1.09171	2.65972	0.0078206	0.0181864
Igf2bp2	59.8639	2.90343	0.317414	9.14713	5.84635e-20	9.93026e-19
Flrt3	6.24193	2.90276	0.899772	3.22611	0.00125485	0.003577
Gldc	3727.75	2.90095	0.206926	14.0193	1.18844e-44	6.21462e-43
Aldh3b1	319.189	2.89982	0.265404	10.9261	8.64964e-28	2.2531e-26
Sgk1	2307.39	2.89884	0.161426	17.9577	4.17756e-72	6.3399e-70
Pf4	58.9908	2.89367	0.499483	5.79334	6.89988e-09	4.64047e-08
Sirpb1a	14.471	2.89343	0.566446	5.10804	3.25516e-07	1.76157e-06
Rgs1	321.825	2.87321	0.353031	8.1387	3.99552e-16	5.13678e-15
Eomes	8.76995	2.87082	0.785298	3.65571	0.000256469	0.000849543
Sh3pxd2b	221.179	2.86881	0.475861	6.02868	1.65309e-09	1.19155e-08
Cgref1	59.7888	2.8664	0.332076	8.63176	6.04131e-18	8.98283e-17
Sptbn4	3.35804	2.86547	1.16565	2.45826	0.0139612	0.0301231
Tnfrsf10b	65.3494	2.85601	0.343656	8.31067	9.51664e-17	1.29001e-15
Trim6	27.6386	2.85534	0.408476	6.99023	2.74433e-12	2.59245e-11
Ifit3	1374.7	2.85136	0.2299	12.4026	2.52905e-35	8.93941e-34
Npas2	8.275	2.85023	0.918904	3.10177	0.00192364	0.0052427
Ddit4	2186.35	2.84964	0.28771	9.90456	3.97728e-23	8.1663e-22
Gzmb	90.2398	2.84921	0.301442	9.45195	3.32562e-21	6.04588e-20
Atp1a4	6.33992	2.8427	0.87866	3.23526	0.0012153	0.00347706
Ccl12	17.8306	2.84263	0.635697	4.47168	7.76089e-06	3.42795e-05
Arhgef28	4.63702	2.8375	0.946665	2.99737	0.00272322	0.00714557
Bcl2a1d	34.2787	2.83517	0.420823	6.73719	1.61474e-11	1.4215e-10
Lyve1	1150.53	2.83134	0.258897	10.9362	7.73951e-28	2.02737e-26
Fbxw10	4.45338	2.82724	0.997222	2.83512	0.00458089	0.0113301
Sdcbp2	3.65902	2.82593	1.25224	2.2567	0.0240266	0.0482675
Usp18	1469.45	2.82352	0.257775	10.9534	6.39784e-28	1.68223e-26
Sybu	21.2112	2.82159	0.532282	5.30093	1.15213e-07	6.60347e-07
Ctla4	4.46397	2.82002	0.985188	2.86242	0.00420421	0.0104914
Armc2	6.77415	2.81459	0.857889	3.28083	0.00103503	0.00300313
Lgals3	660.661	2.80672	0.367431	7.63877	2.19309e-14	2.49145e-13
Ifitm6	90.4034	2.80408	0.475847	5.89283	3.79638e-09	2.63052e-08
Tcam1	6.04407	2.80041	0.881474	3.17697	0.00148825	0.00417499
Marveld3	53.104	2.79839	0.340616	8.21567	2.10979e-16	2.77633e-15
Plaur	82.2833	2.79447	0.3958	7.06032	1.66119e-12	1.60398e-11
Trim16	29.3176	2.78987	0.43399	6.42841	1.28943e-10	1.05466e-09
Snord17	8.73871	2.78893	0.681945	4.08967	4.31993e-05	0.000166939
Il22ra1	568.021	2.78268	0.195357	14.244	4.88244e-46	2.7051e-44
Maoa	803.327	2.78088	0.195159	14.2492	4.53123e-46	2.52052e-44
Slamf7	102.89	2.78014	0.321453	8.64867	5.21049e-18	7.80568e-17
Fam3b	6.58927	2.77771	0.85374	3.25357	0.00113963	0.00327632
Fabp4	951.856	2.77535	0.305912	9.07238	1.16448e-19	1.94712e-18
Platr17	8.86197	2.77408	0.692591	4.00537	6.19196e-05	0.000232273
Ovol1	26.3242	2.77045	0.490587	5.64721	1.63071e-08	1.04584e-07
Fcgr1	764.528	2.77018	0.236914	11.6928	1.38809e-31	4.22233e-30
4930552P12Rik	4.13921	2.76098	0.990405	2.78773	0.00530784	0.0129243
Snai3	6.47274	2.75913	0.868448	3.17708	0.00148765	0.00417445
Ocstamp	20.6495	2.75565	0.548908	5.02025	5.1605e-07	2.72198e-06
Bhlhe22	6.02044	2.75515	0.850027	3.24125	0.00119007	0.00341327
Epn3	6.10521	2.75337	0.843484	3.26428	0.00109743	0.00316642
Col28a1	3.02771	2.7523	1.20795	2.27849	0.0226974	0.0459944
Fut2	8.15592	2.75215	0.823967	3.34012	0.000837414	0.0024866
Il7r	45.0811	2.75077	0.344984	7.97359	1.54128e-15	1.91114e-14
Sema3g	6.7065	2.74593	0.945803	2.90327	0.00369284	0.00937274
Arg2	41.1529	2.74395	0.386401	7.10131	1.23577e-12	1.20319e-11
Tlr13	462.178	2.73012	0.241614	11.2995	1.31955e-29	3.71444e-28
Cacna2d4	8.95817	2.72967	0.698104	3.91011	9.22528e-05	0.00033412
Ccl7	43.3583	2.72673	1.07528	2.53583	0.011218	0.0249246
Akr1b7	46.0728	2.72439	0.383539	7.1033	1.2181e-12	1.18682e-11
Gm5431	162.16	2.72268	0.269383	10.1071	5.13877e-24	1.11236e-22
Oas1a	313.692	2.72137	0.234207	11.6195	3.28079e-31	9.76682e-30
Ptprq	7.46797	2.72006	0.816035	3.33327	0.000858323	0.00254166
Arhgap36	7.96467	2.71863	1.03368	2.63004	0.00853748	0.0195763
Ifit1bl2	10.861	2.71199	0.663637	4.08656	4.37821e-05	0.000168957
Tnfrsf23	71.0869	2.71105	0.426529	6.35607	2.06987e-10	1.65329e-09
Kcnmb1	9.0656	2.70765	0.684191	3.95745	7.57547e-05	0.000279811
Tnfrsf13c	5.87812	2.70406	0.861016	3.14055	0.00168632	0.00467521
Car2	513.551	2.69896	0.21189	12.7375	3.65803e-37	1.41087e-35
Slc25a24	195.161	2.69799	0.222047	12.1505	5.69989e-34	1.92692e-32
Vcam1	2354.68	2.69291	0.163263	16.4943	4.03073e-61	3.96317e-59
Thbd	600.944	2.68863	0.15939	16.8683	7.70018e-64	8.46535e-62
5330417C22Rik	16.8809	2.68677	0.527214	5.09616	3.4661e-07	1.86776e-06
Ms4a7	84.1434	2.68405	0.501532	5.35169	8.71344e-08	5.08175e-07
Sell	233.127	2.68225	0.279963	9.58075	9.63413e-22	1.80795e-20
Procr	156.389	2.68141	0.361641	7.41455	1.2204e-13	1.31273e-12
Gclc	12278.6	2.67131	0.198935	13.4281	4.14018e-41	1.87679e-39
St8sia3	148.832	2.66789	0.356936	7.47444	7.75355e-14	8.47729e-13
Oas2	447.665	2.66715	0.188635	14.1392	2.17855e-45	1.1744e-43
C5ar1	208.951	2.66583	0.345878	7.70744	1.28363e-14	1.49351e-13
Ptgs2	46.8751	2.66575	0.635157	4.19699	2.70487e-05	0.000108584
Nupr1	105.014	2.66515	0.363767	7.32654	2.36176e-13	2.46633e-12
Serpina3c	5.23119	2.66478	1.02874	2.59034	0.00958803	0.021679
Emp1	562.549	2.66336	0.425773	6.25536	3.96606e-10	3.06442e-09
Abcb1a	222.974	2.6617	0.245692	10.8335	2.38863e-27	6.05265e-26
Smox	144.791	2.6593	0.310469	8.56545	1.07654e-17	1.57224e-16
Rasd2	3.79855	2.65665	1.11138	2.3904	0.0168298	0.0355249
AI607873	808.595	2.64565	0.182567	14.4914	1.37219e-47	8.01614e-46
Dfna5	112.61	2.6438	0.254425	10.3913	2.71717e-25	6.21921e-24
Prf1	15.9789	2.64297	0.536997	4.92175	8.57736e-07	4.3691e-06
Cidec	293.768	2.64281	0.4152	6.36515	1.951e-10	1.56371e-09
Zfp459	6.06264	2.64204	0.904267	2.92174	0.00348078	0.00888621
Retnlg	185.951	2.63714	0.917974	2.87278	0.00406873	0.0102062
Actr3b	8.7191	2.63383	0.702708	3.74811	0.000178171	0.000610011
Sema4d	197.898	2.63182	0.338179	7.78232	7.12058e-15	8.43952e-14
Ifi27l2a	591.472	2.62658	0.298683	8.79389	1.44475e-18	2.2388e-17
B4galt6	338.947	2.61854	0.27038	9.68467	3.50348e-22	6.7563e-21
Ms4a6c	1111.69	2.618	0.231799	11.2943	1.4006e-29	3.93465e-28
Nts	6.05192	2.61789	0.857885	3.05156	0.00227656	0.00607983
Fabp12	129.94	2.6129	0.383882	6.80651	9.9996e-12	8.95538e-11
Cd8b1	10.8673	2.60799	0.735328	3.54671	0.000390079	0.00124502
Inhbb	221.478	2.60558	0.207302	12.569	3.12719e-36	1.16743e-34
Emb	95.0877	2.60423	0.451577	5.76696	8.0716e-09	5.37414e-08
Ptger3	10.8561	2.60395	0.615044	4.23376	2.29812e-05	9.33828e-05
Ifi204	1112.86	2.60315	0.21799	11.9416	7.1814e-33	2.27879e-31
Zfp827	16.115	2.60106	0.528428	4.92225	8.5556e-07	4.35961e-06
Cds1	60.2961	2.59855	0.269227	9.65192	4.82429e-22	9.18919e-21
G6pdx	728.107	2.59435	0.227625	11.3975	4.30408e-30	1.23396e-28
Rmi2	8.78555	2.57825	0.819654	3.14554	0.00165781	0.00460258
Tmem119	89.415	2.57788	0.354429	7.27334	3.50715e-13	3.57683e-12
Ifit1	536.95	2.57369	0.289771	8.88183	6.57722e-19	1.0519e-17
6820408C15Rik	10.162	2.56913	0.756905	3.39426	0.000688149	0.0020846
Irf7	2822.4	2.56828	0.125084	20.5325	1.10406e-93	2.96439e-91
Lamc2	28.8708	2.56815	0.443966	5.78455	7.27051e-09	4.87564e-08
Lat2	31.8419	2.56785	0.445425	5.76494	8.16892e-09	5.43375e-08
Klra17	12.5271	2.56761	0.627512	4.09173	4.28163e-05	0.000165596
Slc16a6	372.682	2.5674	0.294593	8.71509	2.9054e-18	4.42852e-17
Klri1	6.10786	2.5667	0.84566	3.03515	0.00240415	0.00639489
Sh2d1b1	23.3289	2.56368	0.428263	5.98622	2.14772e-09	1.52603e-08
Adm	112.993	2.56344	0.236335	10.8466	2.06955e-27	5.27283e-26
Apcdd1	9.27058	2.56128	0.703242	3.6421	0.000270421	0.000891529
Crispld2	58.7695	2.55812	0.382527	6.68742	2.27133e-11	1.96604e-10
Cd200r1	81.1049	2.5579	0.244061	10.4806	1.06061e-25	2.48044e-24
Bin1	506.977	2.55764	0.185541	13.7848	3.14819e-43	1.53689e-41
Cd93	1083	2.55674	0.228854	11.1719	5.5972e-29	1.53835e-27
Pkp1	62.4039	2.55394	0.461409	5.53509	3.11069e-08	1.92174e-07
Bcl2l11	663.006	2.55018	0.174206	14.6389	1.58548e-48	9.66659e-47
Frzb	81.6141	2.54949	0.3226	7.90295	2.72381e-15	3.30695e-14
Capg	249.747	2.54949	0.390571	6.5276	6.68315e-11	5.57408e-10
Cacnb3	15.0809	2.54719	0.601265	4.23638	2.27155e-05	9.24108e-05
Catsperg1	15.6641	2.54632	0.614409	4.14434	3.408e-05	0.00013468
Siglec1	1605.99	2.543	0.161789	15.718	1.13798e-55	9.13128e-54
Bambi-ps1	4.84979	2.54255	0.892616	2.84843	0.00439356	0.0109107
Cbr1	1709.74	2.5394	0.270892	9.37422	6.96889e-21	1.23949e-19
Rasd1	79.0008	2.53164	0.350926	7.21417	5.42632e-13	5.47811e-12
Fsd2	17.9617	2.52947	0.460718	5.49028	4.01305e-08	2.43398e-07
Gpx3	496.09	2.52482	0.277607	9.09497	9.46156e-20	1.58777e-18
Plxnb3	11.827	2.52456	0.583976	4.32305	1.53886e-05	6.43473e-05
LOC100038947	48.799	2.51835	0.332846	7.56612	3.84552e-14	4.30562e-13
Gria3	32.1501	2.51712	0.395807	6.35947	2.02451e-10	1.61984e-09
Glis3	43.6379	2.51618	0.329202	7.64328	2.11754e-14	2.41151e-13
Mmp25	17.2002	2.51102	0.93926	2.67341	0.00750852	0.0175425
AV051173	4.06801	2.50908	1.02975	2.43658	0.0148267	0.031794
Necab2	4.55612	2.50484	0.911614	2.7477	0.00600151	0.0144148
Bco1	479.646	2.49995	0.149464	16.726	8.46991e-63	9.02724e-61
Slc16a5	391.136	2.49807	0.257605	9.69729	3.09613e-22	5.99273e-21
Coro2a	161.759	2.49676	0.235981	10.5803	3.67606e-26	8.78856e-25
Ada	90.818	2.49626	0.289496	8.62277	6.5356e-18	9.69714e-17
Pck2	105.626	2.48155	0.324795	7.64034	2.16642e-14	2.4646e-13
Susd3	6.76803	2.48129	0.81777	3.03421	0.00241166	0.00641119
Bsn	4.73128	2.47986	0.910423	2.72385	0.00645253	0.0153816
AA986860	132.304	2.4785	0.484785	5.11258	3.17793e-07	1.72044e-06
Ifi205	159.636	2.47299	0.33491	7.38404	1.53563e-13	1.62921e-12
Cd300lf	235.838	2.47227	0.180317	13.7107	8.75729e-43	4.21618e-41
D17H6S56E-5	764.166	2.47184	0.229858	10.7538	5.6883e-27	1.41569e-25
Gstm2	5155.41	2.46448	0.208612	11.8137	3.31472e-32	1.02617e-30
Entpd2	260.71	2.46446	0.290139	8.49408	1.99512e-17	2.84534e-16
Tmem178	7.44856	2.46396	0.706415	3.48798	0.000486685	0.00152254
Rin1	17.5629	2.46095	0.538467	4.5703	4.87031e-06	2.22656e-05
Dcbld2	147.06	2.45719	0.334756	7.34026	2.13184e-13	2.23795e-12
Atp8b4	116.201	2.45451	0.232165	10.5723	4.00588e-26	9.52813e-25
Itga2	12.2797	2.452	0.551556	4.4456	8.76461e-06	3.83129e-05
Ube2c	36.6609	2.44991	0.620497	3.94829	7.87098e-05	0.000289577
1700017B05Rik	297.589	2.44669	0.252768	9.67957	3.68256e-22	7.08208e-21
Gprc5b	39.8232	2.44346	0.492994	4.95638	7.18196e-07	3.69335e-06
Tmprss2	159.826	2.44294	0.23044	10.6012	2.94187e-26	7.06959e-25
Card11	55.0941	2.44269	0.407939	5.98788	2.12597e-09	1.51323e-08
Zfp473	3.52909	2.44225	1.02496	2.38277	0.0171828	0.0361794
Itga3	310.046	2.44127	0.165924	14.7132	5.30194e-49	3.29003e-47
Rcan3	236.905	2.44029	0.251745	9.69349	3.21353e-22	6.20572e-21
Slfn2	615.008	2.43572	0.248108	9.81717	9.49731e-23	1.89973e-21
Prelid2	35.6226	2.43515	0.372444	6.53828	6.22292e-11	5.20578e-10
Krt80	21.0449	2.43288	0.469365	5.18334	2.17945e-07	1.208e-06
Fut7	13.3801	2.43211	0.609055	3.99324	6.51754e-05	0.000243897
Ifnlr1	15.3718	2.43016	0.519202	4.68057	2.86074e-06	1.35212e-05
Ccl3	38.8273	2.42908	0.40371	6.01688	1.77813e-09	1.27576e-08
Ntrk3	6.43852	2.42782	0.778024	3.12049	0.00180548	0.00495052
Lilr4b	378.289	2.42736	0.298718	8.12594	4.43912e-16	5.69659e-15
Cntnap1	73.2731	2.42169	0.291986	8.29388	1.09615e-16	1.48156e-15
Tor3a	301.275	2.41896	0.2282	10.6002	2.97324e-26	7.13272e-25
Adamts12	53.2937	2.41811	0.517306	4.67442	2.94792e-06	1.39097e-05
A2m	29.414	2.41637	0.597326	4.04531	5.22543e-05	0.000198794
Clec7a	953.969	2.41134	0.249263	9.67388	3.89335e-22	7.47716e-21
Isg15	1321.92	2.41081	0.223786	10.7728	4.62645e-27	1.1584e-25
Popdc2	5.02702	2.40944	0.844405	2.85342	0.00432521	0.0107664
Myom1	83.8888	2.40672	0.326269	7.3765	1.62508e-13	1.7215e-12
Pnp2	23.1131	2.40562	0.430984	5.5817	2.38173e-08	1.49994e-07
F13a1	109.857	2.40521	0.549028	4.38085	1.18216e-05	5.03593e-05
Fbxw17	65.1677	2.40485	0.247526	9.71556	2.58828e-22	5.01911e-21
Htra3	26.5663	2.40437	0.442296	5.4361	5.44597e-08	3.24804e-07
Vcan	94.2394	2.40371	0.765969	3.13813	0.00170032	0.00470469
Itgb3	391.438	2.40337	0.213551	11.2543	2.20586e-29	6.12292e-28
Syt14	4.73957	2.39827	0.943262	2.54253	0.0110052	0.0245299
Bcam	138.431	2.39471	0.342445	6.99297	2.69127e-12	2.54922e-11
Tnfrsf13b	6.85246	2.3926	0.921021	2.59777	0.00938321	0.0212779
Arc	4.56676	2.38887	0.94814	2.51953	0.011751	0.0259683
Homer3	57.6482	2.38808	0.303635	7.86497	3.6918e-15	4.4482e-14
Gm2848	15.2494	2.38673	0.490423	4.86667	1.13496e-06	5.6919e-06
Pgd	6653.68	2.38423	0.155526	15.3301	4.81081e-53	3.44454e-51
Bcl2a1b	101.301	2.37988	0.339534	7.00926	2.39584e-12	2.27555e-11
G6pc2	4.65794	2.37754	0.983269	2.41799	0.0156063	0.0332868
Fam83a	40.6276	2.37542	0.529255	4.48823	7.18188e-06	3.19342e-05
Cyp2s1	24.8652	2.37443	0.493304	4.81332	1.48444e-06	7.32102e-06
Fcgr4	905.593	2.37297	0.154534	15.3556	3.24967e-53	2.36312e-51
Il10	13.2417	2.37262	0.625999	3.79013	0.000150565	0.000522414
Tspan8	48.4523	2.37187	0.364687	6.50386	7.8287e-11	6.50234e-10
Misp	10.4769	2.37105	0.581114	4.08018	4.50014e-05	0.000173327
1700020L24Rik	4.18188	2.37103	1.02107	2.3221	0.0202274	0.0417466
Tlr7	320.389	2.36528	0.2535	9.33051	1.0536e-20	1.85502e-19
Ctps	477.075	2.36408	0.215742	10.9579	6.08794e-28	1.6068e-26
Cd300lb	167.361	2.35788	0.310414	7.59591	3.05627e-14	3.43572e-13
Kif5c	37.4715	2.35589	0.40756	5.78048	7.44875e-09	4.98799e-08
Comtd1	37.1853	2.35554	0.667983	3.52635	0.000421335	0.00133576
5830432E09Rik	4.75709	2.35511	0.950428	2.47795	0.0132141	0.0287511
Fgd3	110.639	2.35312	0.218561	10.7664	4.95907e-27	1.23861e-25
Mb21d1	50.963	2.35308	0.369259	6.37244	1.86047e-10	1.49631e-09
Stk10	423.818	2.35235	0.232708	10.1086	5.06019e-24	1.09706e-22
Cd200r4	19.9277	2.35172	0.451147	5.21275	1.86063e-07	1.03954e-06
Cd63	418.447	2.35051	0.356684	6.5899	4.40132e-11	3.72883e-10
Vnn1	740.986	2.35018	0.328154	7.16181	7.9617e-13	7.91747e-12
Trim30a	934.824	2.34685	0.244125	9.61333	7.02399e-22	1.32705e-20
Olfr56	17.7831	2.3458	0.492783	4.76031	1.93294e-06	9.39032e-06
Mgp	82.4519	2.34372	0.545657	4.29523	1.74513e-05	7.23227e-05
Slc4a11	11.8098	2.34258	0.609506	3.84341	0.000121337	0.000428888
C130026I21Rik	6.55736	2.33937	0.763196	3.06523	0.00217501	0.00583541
Slamf9	104.161	2.33448	0.280581	8.32017	8.78343e-17	1.19294e-15
Tnfaip6	7.66092	2.33346	0.934733	2.49639	0.0125465	0.0274999
Slc24a3	20.2327	2.33313	0.54103	4.31239	1.61501e-05	6.72724e-05
Gnai1	40.9434	2.33279	0.354028	6.58927	4.41998e-11	3.74011e-10
Car13	50.8143	2.33131	0.353439	6.59609	4.22137e-11	3.58509e-10
Atf3	139.674	2.3309	0.449612	5.18424	2.16902e-07	1.2027e-06
Ccl4	36.3465	2.33037	0.468795	4.97098	6.66148e-07	3.446e-06
Calr3	109.824	2.32734	0.317198	7.33719	2.18129e-13	2.28642e-12
B430306N03Rik	356.273	2.32734	0.342489	6.79535	1.0805e-11	9.66428e-11
Tlr8	263.575	2.32246	0.190947	12.1629	4.9012e-34	1.66214e-32
Glipr1	57.9394	2.32241	0.316796	7.33094	2.28551e-13	2.39028e-12
Ap1m2	9.24622	2.32229	0.675564	3.43755	0.000586997	0.00180402
Aldh3b3	11.9914	2.32045	0.578066	4.01416	5.96589e-05	0.000224335
Shisa9	17.4448	2.31906	0.529074	4.38325	1.16923e-05	4.98618e-05
Spry1	116.645	2.31664	0.263921	8.77779	1.66722e-18	2.57213e-17
Mtfr2	17.9229	2.31525	0.471461	4.9108	9.0705e-07	4.60853e-06
Il4ra	1452.03	2.31349	0.135614	17.0593	2.97946e-65	3.61733e-63
Nup62cl	17.1938	2.31164	0.663121	3.48599	0.000490315	0.00153218
Atp2b2	28.4487	2.31139	0.390532	5.91857	3.24754e-09	2.26418e-08
Kcnj8	110.815	2.30661	0.344713	6.69139	2.21057e-11	1.91702e-10
Pianp	9.08191	2.3029	0.702945	3.27607	0.00105263	0.00304994
Myo5a	105.785	2.30244	0.300743	7.65583	1.92062e-14	2.19801e-13
E230029C05Rik	49.7044	2.30076	0.352986	6.51799	7.12537e-11	5.93937e-10
Izumo1	10.7711	2.29348	0.67944	3.37555	0.00073668	0.00221671
Cenph	10.0737	2.29331	0.588238	3.89861	9.67471e-05	0.000348769
Gtse1	31.545	2.2931	0.413915	5.54003	3.02419e-08	1.86996e-07
4931440P22Rik	4.7988	2.29303	1.00662	2.27796	0.0227291	0.0460422
Ptafr	103.267	2.29194	0.432584	5.29825	1.16916e-07	6.69833e-07
Dusp5	16.1032	2.29177	0.544011	4.21274	2.52297e-05	0.000101838
Tagln2	1407.59	2.29088	0.242362	9.45228	3.31524e-21	6.03487e-20
Fblim1	150.437	2.29032	0.333043	6.87697	6.11409e-12	5.60873e-11
Fermt1	16.6147	2.28865	0.505771	4.52506	6.03773e-06	2.72019e-05
Ccl17	4.14976	2.28853	0.915607	2.49947	0.0124379	0.0273046
Obscn	14.2965	2.28808	0.572931	3.99364	6.50654e-05	0.00024355
Creb3l1	39.3917	2.28323	0.50002	4.56628	4.96462e-06	2.26332e-05
Shc2	5.00895	2.28245	0.888908	2.5677	0.0102375	0.0229837
Itgam	357.078	2.27957	0.666933	3.41799	0.000630857	0.00192609
Epb4.1l1	125.318	2.27931	0.221869	10.2732	9.30473e-25	2.08193e-23
Slc37a2	188.207	2.27839	0.183063	12.446	1.47079e-35	5.27896e-34
Slc48a1	2785.11	2.27624	0.148268	15.3522	3.42469e-53	2.46472e-51
Anxa2	1105.53	2.27527	0.303153	7.50536	6.12622e-14	6.74029e-13
C3ar1	464.091	2.27415	0.28611	7.94849	1.88798e-15	2.31838e-14
Golm1	216.931	2.27314	0.275738	8.24385	1.66761e-16	2.21534e-15
BC022687	18.2954	2.27131	0.502959	4.51589	6.30517e-06	2.83176e-05
Bmper	59.3914	2.26951	0.533265	4.25587	2.08238e-05	8.52364e-05
Mthfr	404.622	2.26849	0.16423	13.8129	2.13084e-43	1.04757e-41
Napsa	94.8121	2.26839	0.320095	7.08662	1.37427e-12	1.33618e-11
Nrxn2	49.3504	2.26578	0.453585	4.99528	5.87493e-07	3.07558e-06
Fhdc1	16.4862	2.26559	0.518963	4.36561	1.26771e-05	5.36845e-05
Slfn5	2064.47	2.26514	0.203731	11.1183	1.02228e-28	2.79318e-27
Arhgap25	217.084	2.26414	0.207547	10.909	1.04347e-27	2.69795e-26
Bace2	267.836	2.26236	0.177626	12.7366	3.69998e-37	1.42311e-35
Ptpn7	31.4912	2.25955	0.500931	4.5107	6.46132e-06	2.89608e-05
Pfkfb4	85.7517	2.25899	0.30978	7.29224	3.04851e-13	3.1412e-12
Casq2	5.89357	2.25879	0.754792	2.9926	0.00276615	0.00723918
Zc3h13	1200.58	2.25803	0.208988	10.8046	3.27434e-27	8.25205e-26
Tubb2a	2097.14	2.25538	0.22846	9.87209	5.50051e-23	1.11625e-21
Prdm5	4.86654	2.25338	0.839972	2.68268	0.00730338	0.0171356
Mgst2	6.8523	2.24458	0.757456	2.96332	0.00304342	0.00788323
Plac8	1518.76	2.24414	0.325206	6.90069	5.17523e-12	4.79155e-11
Siglecf	53.2594	2.24406	0.387478	5.79144	6.97837e-09	4.68874e-08
Ctgf	300.065	2.24376	0.315139	7.1199	1.08002e-12	1.05893e-11
Lpin3	285.827	2.23758	0.162729	13.7503	5.06896e-43	2.45739e-41
Fignl1	35.2011	2.23361	0.485776	4.59802	4.26521e-06	1.96927e-05
Slc34a2	25.1906	2.2312	0.581684	3.83576	0.000125177	0.000441454
Ccl22	14.5816	2.22663	0.551947	4.03413	5.48045e-05	0.000207422
Dnah1	24.4724	2.22578	0.42834	5.19629	2.03301e-07	1.13132e-06
Krt8	5543.36	2.22356	0.197166	11.2776	1.69359e-29	4.73866e-28
Inha	4.32529	2.22118	0.947321	2.3447	0.0190424	0.0395876
Arl6ip5	2196.93	2.22112	0.138034	16.0911	2.94412e-58	2.60164e-56
Csf2rb2	405.225	2.21918	0.288715	7.68639	1.51343e-14	1.74632e-13
9930014A18Rik	14.4181	2.21846	0.551944	4.01936	5.83554e-05	0.00021967
Evl	363.431	2.21563	0.241711	9.16644	4.88884e-20	8.35189e-19
P2ry14	89.6195	2.21554	0.28906	7.66463	1.79348e-14	2.05926e-13
Reln	3414	2.21549	0.224021	9.88964	4.61703e-23	9.43821e-22
Cdh4	52.0965	2.2154	0.361463	6.12898	8.84445e-10	6.63904e-09
Abr	408.332	2.21286	0.217305	10.1832	2.3563e-24	5.17275e-23
Ccr2	325.852	2.21155	0.259309	8.52863	1.4809e-17	2.13159e-16
Slc51b	12.7763	2.21039	0.818573	2.70029	0.00692785	0.016345
Dnah2	51.2134	2.20981	0.343011	6.44241	1.17594e-10	9.65761e-10
Tiparp	1680.2	2.20921	0.302645	7.29969	2.88425e-13	2.97854e-12
Slc35e4	18.6334	2.20794	0.612026	3.60759	0.000309055	0.00100654
Pmm1	286.134	2.20681	0.222082	9.93693	2.87541e-23	5.93883e-22
Plk1	35.945	2.20416	0.558349	3.94763	7.89275e-05	0.000290149
Slc7a1	128.815	2.20368	0.377432	5.83861	5.26385e-09	3.58682e-08
Aunip	8.69272	2.20291	0.814355	2.7051	0.00682833	0.0161479
2500002B13Rik	52.2157	2.20028	0.38193	5.76095	8.36394e-09	5.55818e-08
Itga6	229.207	2.19906	0.287089	7.65984	1.86169e-14	2.13232e-13
Tes	84.3977	2.19428	0.255861	8.57606	9.81778e-18	1.43836e-16
Adamts15	44.714	2.19424	0.361119	6.07624	1.23033e-09	9.01254e-09
S100a11	646.181	2.19331	0.346102	6.33718	2.34014e-10	1.85748e-09
Atp1a3	52.4425	2.19295	0.410727	5.3392	9.33583e-08	5.41083e-07
Gm14322	181.631	2.19144	0.359619	6.09378	1.10272e-09	8.12891e-09
Camk2n2	8.73902	2.1861	0.687456	3.17998	0.00147284	0.00413509
Ckap2	41.8275	2.18562	0.393905	5.5486	2.87968e-08	1.78535e-07
Cpe	38.9925	2.18547	0.49793	4.38912	1.13811e-05	4.86091e-05
Gm6904	18.5957	2.18319	0.496066	4.40101	1.07748e-05	4.62755e-05
Serpini1	13.4494	2.18095	0.507945	4.29367	1.75744e-05	7.27896e-05
Sowahb	158.976	2.179	0.392368	5.55346	2.80064e-08	1.74099e-07
Abcc1	194.162	2.17533	0.254459	8.54884	1.24334e-17	1.80078e-16
Id1	70.6246	2.17427	0.576605	3.77081	0.000162719	0.000560269
Osbpl10	18.0628	2.17213	0.473243	4.58987	4.43518e-06	2.03966e-05
Lcn2	2958.41	2.1715	0.74103	2.93038	0.00338547	0.00866824
Tcf23	8.47906	2.17027	0.655334	3.31171	0.000927289	0.00272335
Gramd1b	46.2779	2.16774	0.307891	7.04062	1.91382e-12	1.83522e-11
Tmsb10	391.127	2.15978	0.313593	6.88721	5.68959e-12	5.23998e-11
P2ry10	48.892	2.15397	0.347183	6.20413	5.49999e-10	4.21002e-09
Nt5e	312.493	2.15394	0.245671	8.76758	1.82552e-18	2.81324e-17
Def6	17.9574	2.15359	0.586195	3.67385	0.000238927	0.000796347
Coro1a	378.245	2.15345	0.41229	5.22314	1.75918e-07	9.86016e-07
Slc17a1	351.477	2.15277	0.241614	8.90993	5.10671e-19	8.22375e-18
Msc	4.48439	2.15034	0.927792	2.31769	0.020466	0.0421641
Cerk	259.746	2.14797	0.21776	9.86395	5.96573e-23	1.20891e-21
Sp100	625.829	2.14179	0.226704	9.44752	3.46961e-21	6.29943e-20
Slc6a9	2299.7	2.13997	0.243028	8.80542	1.30362e-18	2.02686e-17
Mthfd1l	88.0657	2.1281	0.284863	7.47063	7.98124e-14	8.69899e-13
Pde4d	237.82	2.12665	0.26664	7.97574	1.51473e-15	1.88155e-14
Ankrd55	22.9613	2.12579	0.47057	4.51749	6.25763e-06	2.81291e-05
Parvg	164.827	2.12128	0.286599	7.40155	1.34609e-13	1.44126e-12
Rragd	145.13	2.12101	0.25752	8.2363	1.77616e-16	2.34614e-15
Boc	7.62785	2.12051	0.688361	3.08052	0.00206637	0.00557668
Btc	108.303	2.11896	0.221974	9.54599	1.34814e-21	2.50635e-20
Ms4a8a	96.889	2.11868	0.249295	8.4987	1.91723e-17	2.73985e-16
Grhl1	31.9836	2.1173	0.490291	4.31847	1.57116e-05	6.56192e-05
Rnase10	4.67592	2.11685	0.911752	2.32174	0.0202472	0.0417749
Fhl3	26.2702	2.11357	0.4849	4.35877	1.30794e-05	5.52372e-05
Spint1	58.6507	2.11316	0.366366	5.76789	8.02703e-09	5.34956e-08
Col11a2	19.1724	2.1128	0.677126	3.12025	0.001807	0.00495372
Sp110	268.23	2.11013	0.205303	10.2781	8.84357e-25	1.98511e-23
Mdfi	11.2998	2.10906	0.630981	3.34251	0.000830247	0.00246846
Bcl2a1a	22.5258	2.10811	0.550871	3.82687	0.000129784	0.000455975
Fabp7	396.894	2.10633	0.207438	10.154	3.18031e-24	6.92722e-23
Gpr176	9.01489	2.1052	0.777175	2.70879	0.00675293	0.0159967
Klrb1b	19.256	2.10412	0.470145	4.47547	7.62444e-06	3.37195e-05
Csf2ra	93.4531	2.10347	0.486373	4.32481	1.52663e-05	6.38743e-05
Themis	26.0219	2.10159	0.448685	4.68389	2.81483e-06	1.33223e-05
Insig2	3010.24	2.09846	0.242725	8.64544	5.35975e-18	8.01208e-17
Cpz	16.8636	2.0983	0.502487	4.17583	2.96895e-05	0.00011847
Foxs1	7.86918	2.0938	0.758592	2.76011	0.00577812	0.0139213
Ttc16	6.07288	2.09304	0.780944	2.68014	0.00735915	0.0172455
Il21r	52.3618	2.08929	0.442791	4.71846	2.37636e-06	1.1386e-05
Mturn	54.1199	2.08485	0.324764	6.41957	1.36656e-10	1.11513e-09
Ank1	7.66362	2.08353	0.689166	3.02326	0.00250069	0.00662013
Hmga2-ps1	12	2.08269	0.516525	4.03212	5.52769e-05	0.000208927
Chst12	25.6974	2.08167	0.607443	3.42694	0.000610429	0.00187027
Gsr	2672.23	2.07931	0.125391	16.5826	9.30388e-62	9.48181e-60
Gm15987	5.00026	2.0761	0.842845	2.46321	0.01377	0.029775
Specc1	109.786	2.07334	0.219064	9.46457	2.94785e-21	5.39423e-20
Fanca	27.7982	2.07246	0.425292	4.87302	1.09903e-06	5.51964e-06
Rab19	14.9414	2.06979	0.500132	4.13848	3.49613e-05	0.000137767
Pkmyt1	15.1897	2.06749	0.652339	3.16934	0.00152785	0.00427662
Gcnt1	98.9274	2.06537	0.261967	7.8841	3.16815e-15	3.8364e-14
Matn2	71.4693	2.06134	0.286511	7.19465	6.2623e-13	6.29023e-12
Ampd3	94.1574	2.0603	0.340222	6.05574	1.3977e-09	1.01639e-08
Sla	394.299	2.06007	0.219952	9.36597	7.53517e-21	1.3368e-19
D930048N14Rik	85.394	2.05547	0.335612	6.12454	9.09481e-10	6.80502e-09
Cfap69	26.4829	2.05436	0.400512	5.12932	2.9079e-07	1.58409e-06
Ccdc180	4.26424	2.05328	0.895912	2.29183	0.0219156	0.0446695
4930427A07Rik	15.8859	2.05316	0.540379	3.79949	0.000144994	0.000505091
Cd247	10.1716	2.05294	0.555641	3.69473	0.00022012	0.000739264
Dyrk3	33.9045	2.05274	0.324937	6.31735	2.6609e-10	2.09895e-09
Lpxn	166.187	2.05156	0.286262	7.16669	7.68304e-13	7.65672e-12
Oas1b	71.9229	2.04862	0.348603	5.87664	4.18673e-09	2.8881e-08
Tgfb3	74.9529	2.04667	0.386481	5.29566	1.18586e-07	6.78287e-07
Slc15a3	945.427	2.04645	0.200096	10.2274	1.49526e-24	3.31377e-23
Celsr3	10.8293	2.04543	0.620898	3.2943	0.000986657	0.00287653
Xlr4a	8.135	2.04452	0.851309	2.40162	0.0163228	0.0346299
Mmp27	111.911	2.04298	0.348866	5.85605	4.74012e-09	3.25057e-08
Cd72	222.733	2.04191	0.2084	9.79803	1.14797e-22	2.27994e-21
Numbl	14.7459	2.04189	0.601103	3.3969	0.000681528	0.00206544
Tnfrsf11a	163.492	2.03646	0.244169	8.34038	7.40522e-17	1.01166e-15
Fxyd3	11.0478	2.0348	0.58615	3.47147	0.000517624	0.00161031
Cotl1	454.926	2.03295	0.612141	3.32105	0.000896789	0.002641
S1pr3	93.5347	2.02969	0.236868	8.56887	1.04505e-17	1.52786e-16
Cd248	24.4429	2.0288	0.551422	3.67922	0.000233949	0.000782183
Kcnk13	46.5405	2.02701	0.350768	5.77877	7.52478e-09	5.03648e-08
Cfap45	5.34063	2.02276	0.863954	2.34128	0.0192178	0.0399047
Hrct1	8.15699	2.02006	0.65106	3.10272	0.0019175	0.00522894
Havcr2	40.767	2.01704	0.364431	5.53477	3.11635e-08	1.92439e-07
Dhx58	366.24	2.01633	0.143346	14.0662	6.13111e-45	3.26727e-43
Tnfsf13b	7.34132	2.01532	0.698083	2.88694	0.00389009	0.00980388
Zfp174	126.857	2.01416	0.274465	7.33849	2.1601e-13	2.26592e-12
Map3k6	71.9943	2.01208	0.347968	5.78236	7.36596e-09	4.93491e-08
Fam84b	330.561	2.01192	0.259946	7.73976	9.96021e-15	1.16959e-13
1810010H24Rik	66.8296	2.01167	0.376286	5.34611	8.98665e-08	5.22798e-07
Clip2	78.8113	2.01023	0.33796	5.94812	2.71235e-09	1.90492e-08
Mtmr11	128.694	2.00985	0.265992	7.55608	4.15395e-14	4.63929e-13
Cdcp1	149.002	2.00966	0.313633	6.40767	1.47756e-10	1.1987e-09
Thsd7a	17.4934	2.00901	0.439711	4.56895	4.90184e-06	2.23878e-05
Sult6b1	7.51861	2.00813	0.749804	2.6782	0.00740193	0.0173196
Nxpe4	70.5414	2.00474	0.260019	7.70998	1.25841e-14	1.46783e-13
Tmem100	7.90295	2.00322	0.731545	2.73834	0.0061751	0.0147859
Cdca5	22.3326	2.00269	0.475346	4.21313	2.51859e-05	0.00010169
Xaf1	350.886	2.00178	0.234626	8.53178	1.4411e-17	2.07858e-16
Entpd1	718.648	2.00098	0.172455	11.6029	3.98293e-31	1.18067e-29
Lgals3bp	3434.2	2.00018	0.144069	13.8836	7.96798e-44	4.01621e-42
Cdc25c	6.72713	1.99654	0.795863	2.50865	0.0121195	0.0267107
Pdgfc	142.369	1.99652	0.289441	6.89785	5.2794e-12	4.88152e-11
Bag2	80.9059	1.99496	0.282263	7.06775	1.57463e-12	1.52568e-11
Phospho1	80.819	1.99456	0.236996	8.416	3.89562e-17	5.4174e-16
Orc1	11.389	1.99367	0.600132	3.32206	0.000893571	0.00263374
Ctss	3986.47	1.99227	0.239808	8.30778	9.75109e-17	1.32051e-15
Gsta4	2295.18	1.992	0.212453	9.37621	6.83869e-21	1.21802e-19
2310034O05Rik	13.8724	1.98645	0.484749	4.09789	4.16933e-05	0.000161611
Stk39	66.1624	1.98629	0.318872	6.22911	4.69085e-10	3.60251e-09
2610524H06Rik	9.33971	1.98505	0.799407	2.48315	0.0130227	0.0283966
Rgs2	360.481	1.98239	0.187758	10.5582	4.65385e-26	1.09759e-24
Evi2a	104.483	1.98181	0.261682	7.57335	3.63733e-14	4.07907e-13
Galnt6	104.144	1.9816	0.263086	7.53214	4.99154e-14	5.53111e-13
Tubb6	331.241	1.98099	0.309411	6.40246	1.52898e-10	1.23826e-09
Depdc1b	9.05386	1.98079	0.746712	2.65268	0.00798554	0.0185175
Eif4ebp1	518.366	1.98026	0.351711	5.63036	1.79836e-08	1.14809e-07
Krt18	4654.73	1.97867	0.200107	9.88806	4.69046e-23	9.56033e-22
Pla2g4c	7.30735	1.97829	0.699073	2.82987	0.00465662	0.0114991
Plin2	10791.4	1.97516	0.136173	14.5049	1.12874e-47	6.62161e-46
5031414D18Rik	37.2241	1.97487	0.315461	6.26027	3.84313e-10	2.97273e-09
Tc2n	186.892	1.97466	0.230193	8.57828	9.6302e-18	1.41236e-16
Ism2	64.0521	1.97452	0.287203	6.87501	6.19858e-12	5.68251e-11
Oas1c	37.8865	1.97442	0.337529	5.84962	4.92709e-09	3.37216e-08
Cstb	1229.11	1.97417	0.133213	14.8197	1.09297e-49	6.87389e-48
Gng2	257.593	1.9731	0.1962	10.0565	8.59743e-24	1.82705e-22
Lpcat4	27.953	1.97126	0.413996	4.76155	1.92115e-06	9.33626e-06
Pdgfra	329.441	1.97102	0.369831	5.3295	9.84812e-08	5.69592e-07
Fbn2	6.94846	1.96948	0.779502	2.52659	0.0115176	0.025523
Chrnb1	12.4851	1.96708	0.536158	3.66884	0.000243649	0.000810345
Ddr1	64.8073	1.96666	0.434756	4.52359	6.07982e-06	2.73651e-05
Dusp2	13.5698	1.96611	0.578277	3.39994	0.000674004	0.00204438
Hormad2	10.221	1.96438	0.627898	3.12851	0.00175698	0.00483749
Slc3a2	1861.34	1.96342	0.215834	9.09691	9.29419e-20	1.56156e-18
Pi16	15.5188	1.96293	0.743762	2.63919	0.00831053	0.0191408
Nfatc2	22.1946	1.96282	0.525122	3.73784	0.000185607	0.000632831
Ccnb1	65.0399	1.96048	0.407707	4.80856	1.52021e-06	7.47629e-06
Ryr1	6.22191	1.95988	0.792402	2.47333	0.0133859	0.0290524
Zfr2	8.27975	1.95971	0.817663	2.39672	0.0165424	0.0350265
Ehd4	431.293	1.95896	0.225907	8.67153	4.2635e-18	6.43535e-17
Ap1s2	275.064	1.9584	0.235013	8.33318	7.87017e-17	1.07203e-15
Zcchc3	19.4152	1.95809	0.547314	3.57764	0.000346717	0.00111824
Ttn	5.96269	1.95504	0.740608	2.63978	0.0082961	0.0191139
Syngr1	14.0149	1.95154	0.504613	3.86741	0.000109997	0.000392783
Elf4	312.687	1.95108	0.215928	9.03581	1.62798e-19	2.70272e-18
Lrrc27	18.103	1.9505	0.418437	4.66139	3.14084e-06	1.47651e-05
Cdt1	39.0003	1.94961	0.505795	3.85455	0.000115945	0.00041209
Lrrn4	41.6526	1.94903	0.542453	3.59299	0.000326901	0.00105947
Ptpn22	85.408	1.9482	0.23204	8.39595	4.62154e-17	6.38871e-16
Slc28a1	40.3556	1.94772	0.374373	5.20263	1.96487e-07	1.09559e-06
Mthfd2	113.861	1.94664	0.349761	5.56564	2.61193e-08	1.6324e-07
Acss1	22.0375	1.94607	0.386708	5.0324	4.84376e-07	2.56363e-06
Clca3a1	283.208	1.94357	0.240906	8.06775	7.1605e-16	9.08863e-15
Fxyd6	14.8826	1.94278	0.562554	3.45351	0.000553344	0.00171152
Ifi203	953.776	1.94265	0.235044	8.26504	1.39643e-16	1.86752e-15
Knstrn	39.1842	1.94073	0.375562	5.16753	2.37206e-07	1.30956e-06
Rad54b	19.5837	1.93893	0.425678	4.55493	5.24032e-06	2.38014e-05
Gins2	36.5624	1.93799	0.470645	4.11773	3.82626e-05	0.000149391
Egr2	33.0245	1.93778	0.517716	3.74293	0.000181884	0.000621502
Ptpru	9.39331	1.93758	0.582574	3.3259	0.000881342	0.0026032
Arl11	27.413	1.93681	0.378169	5.12156	3.03018e-07	1.64556e-06
Cytip	139.342	1.93205	0.276651	6.98371	2.87491e-12	2.70847e-11
Sparcl1	123.841	1.93193	0.353058	5.472	4.44989e-08	2.68494e-07
Nrip1	267.933	1.93117	0.287704	6.71236	1.91507e-11	1.67323e-10
Myof	378.969	1.92882	0.291343	6.62044	3.58121e-11	3.05255e-10
Slc28a2	121.594	1.92859	0.221657	8.7008	3.29553e-18	4.9959e-17
Alox5ap	209.022	1.92801	0.314805	6.12445	9.09992e-10	6.8052e-09
Gm15133	8.51402	1.92703	0.647463	2.97627	0.00291775	0.00759463
Cx3cr1	105.851	1.92421	0.450642	4.26993	1.95537e-05	8.03202e-05
AI427809	6.71485	1.92368	0.768536	2.50304	0.012313	0.0270646
Clec4a1	278.454	1.92242	0.318956	6.02722	1.66801e-09	1.19984e-08
Cd84	568.693	1.92185	0.206355	9.31331	1.23905e-20	2.16245e-19
Rasl11a	9.26576	1.92012	0.580054	3.31025	0.000932129	0.00273699
Dlgap5	35.5284	1.91959	0.386427	4.96753	6.78115e-07	3.50447e-06
1600010M07Rik	11.3927	1.91658	0.549789	3.48603	0.000490251	0.00153218
Hhipl1	21.5392	1.91419	0.400587	4.77846	1.76645e-06	8.62046e-06
Cd68	895.038	1.91259	0.251767	7.59666	3.03879e-14	3.41882e-13
Tifab	442.409	1.91217	0.206179	9.27432	1.78757e-20	3.0927e-19
Mctp1	10.5361	1.91026	0.725474	2.63312	0.00846036	0.0194282
H2-T24	374.262	1.90953	0.247293	7.72172	1.14768e-14	1.34091e-13
Tpcn2	147.493	1.90929	0.281523	6.78203	1.18498e-11	1.05649e-10
M1ap	8.5232	1.90926	0.614087	3.1091	0.00187661	0.00512342
Ly9	217.977	1.90808	0.283843	6.7223	1.7888e-11	1.56487e-10
Prune	807.169	1.90743	0.150443	12.6787	7.75777e-37	2.9594e-35
Foxred2	11.8189	1.90673	0.544315	3.50299	0.000460063	0.00144769
Aldh18a1	156.478	1.90634	0.315851	6.03556	1.58412e-09	1.1442e-08
Mpzl1	80.9417	1.90567	0.282198	6.75295	1.44865e-11	1.28013e-10
Tnfrsf9	10.2665	1.90168	0.565088	3.36528	0.00076466	0.00228955
Selplg	155.57	1.90051	0.340217	5.58616	2.3215e-08	1.46333e-07
Cd14	214.997	1.90005	0.325628	5.83504	5.37793e-09	3.65741e-08
Plk2	280.766	1.89987	0.232396	8.17516	2.95479e-16	3.84123e-15
Mcm2	135.747	1.89924	0.35557	5.34139	9.22368e-08	5.35217e-07
Parp8	82.8462	1.89876	0.306094	6.20321	5.53222e-10	4.23238e-09
Ddx60	384.064	1.89848	0.304822	6.22816	4.7193e-10	3.62237e-09
Gm9733	8.2571	1.89621	0.663307	2.85871	0.00425363	0.0106071
Cd180	307.008	1.89482	0.283383	6.68642	2.28694e-11	1.97833e-10
Mndal	585.929	1.8937	0.241766	7.83277	4.77244e-15	5.71955e-14
Ttc12	18.3593	1.892	0.47334	3.99713	6.41146e-05	0.00024012
Ptpn14	132.778	1.89104	0.237613	7.95849	1.74154e-15	2.14232e-14
Galnt3	27.0637	1.8904	0.383128	4.93411	8.05154e-07	4.12232e-06
Cxcr4	98.9478	1.88979	0.281763	6.70702	1.98632e-11	1.72899e-10
Samd9l	1136.49	1.88946	0.259127	7.29165	3.06185e-13	3.15262e-12
Scn7a	12.6927	1.88838	0.762235	2.47743	0.0132332	0.0287867
St8sia1	9.55483	1.88834	0.673283	2.80468	0.00503664	0.0123415
Cdkl3	21.2416	1.88619	0.432303	4.36313	1.28215e-05	5.42794e-05
Cyp2a5	30475.6	1.88411	0.251616	7.48805	6.99058e-14	7.67315e-13
Epsti1	216.075	1.88405	0.207259	9.09032	9.87499e-20	1.65317e-18
F630028O10Rik	87.6064	1.88399	0.256525	7.34426	2.06894e-13	2.17356e-12
Tmem45a	9.47259	1.88374	0.753224	2.50091	0.0123876	0.0271985
Tmem86a	465.698	1.88346	0.243852	7.72377	1.12935e-14	1.32061e-13
P2ry6	86.2098	1.88106	0.261587	7.19096	6.43381e-13	6.44859e-12
Themis2	473.202	1.88004	0.184977	10.1637	2.88043e-24	6.28383e-23
Alpl	275.56	1.87956	0.286908	6.55109	5.71178e-11	4.78966e-10
Tnnt2	10.0621	1.87848	0.742007	2.53162	0.0113537	0.0251819
Pstpip1	48.5826	1.87663	0.455528	4.11967	3.79408e-05	0.000148301
Dnm3os	31.7722	1.8755	0.424453	4.41863	9.93295e-06	4.29628e-05
Dkk3	62.3034	1.8748	0.323522	5.79498	6.83287e-09	4.59761e-08
Cyp21a1	91.1864	1.87159	0.420062	4.45551	8.36929e-06	3.66422e-05
Cenpt	59.4928	1.87159	0.255457	7.32643	2.36373e-13	2.46655e-12
Cdc42ep5	38.8064	1.87114	0.449656	4.16126	3.1649e-05	0.000125571
St6galnac4	52.5208	1.86987	0.31827	5.8751	4.226e-09	2.91231e-08
Itprip	128.968	1.86755	0.255104	7.32075	2.46589e-13	2.56931e-12
Glipr2	88.3016	1.86747	0.294673	6.33745	2.33603e-10	1.85633e-09
Pdcd1lg2	9.0386	1.86701	0.632948	2.9497	0.00318081	0.00820033
Cyth4	527.753	1.86693	0.294109	6.34776	2.18472e-10	1.74203e-09
Lgmn	3149.06	1.86578	0.200312	9.31439	1.2266e-20	2.14437e-19
Mlkl	310.693	1.8653	0.220106	8.47458	2.35935e-17	3.33752e-16
Lnx2	326.759	1.8645	0.177944	10.478	1.09003e-25	2.54499e-24
Vwf	235.07	1.86435	0.252097	7.39538	1.41009e-13	1.50632e-12
Serpinb10	19.8473	1.86412	0.632013	2.9495	0.00318289	0.00820372
Ndrg4	7.6995	1.86244	0.672065	2.77122	0.00558474	0.0135114
Rasa4	105.299	1.8613	0.2232	8.33916	7.4817e-17	1.02011e-15
Fhl2	17.1713	1.86053	0.649175	2.86598	0.00415717	0.0103907
Pdk3	21.8102	1.8597	0.479516	3.87829	0.000105191	0.000376584
Pcdhb17	9.98647	1.85832	0.606413	3.06444	0.00218075	0.00584632
Mark1	35.9789	1.85708	0.317846	5.8427	5.13613e-09	3.50663e-08
Frmd4a	443.77	1.85541	0.179999	10.3079	6.49141e-25	1.46182e-23
Abca4	10.4026	1.8503	0.669038	2.76561	0.00568162	0.0137196
Mmp17	11.5953	1.85021	0.599381	3.08688	0.00202272	0.005471
Insl6	92.4133	1.84909	0.284438	6.50086	7.98611e-11	6.62914e-10
Runx2	22.155	1.84904	0.391065	4.72821	2.26503e-06	1.08899e-05
Hey1	21.2339	1.84755	0.451136	4.09533	4.21572e-05	0.000163182
Sdk1	16.2437	1.84649	0.485702	3.80169	0.00014371	0.000500992
Lmod1	16.5282	1.8457	0.593517	3.10976	0.00187237	0.00511286
C1qtnf6	90.8902	1.84421	0.396476	4.6515	3.29526e-06	1.54339e-05
Slc11a1	522.435	1.84334	0.24326	7.57769	3.51772e-14	3.9481e-13
Gm13212	18.581	1.8426	0.498021	3.69985	0.000215728	0.000725083
Spats2l	51.0283	1.842	0.287965	6.39661	1.58862e-10	1.28358e-09
Klf6	840.323	1.84167	0.177379	10.3827	2.97209e-25	6.78045e-24
Hmmr	53.9982	1.84051	0.376698	4.88591	1.0295e-06	5.19476e-06
App	2411.38	1.83952	0.189117	9.72691	2.31517e-22	4.51457e-21
Rassf2	169.881	1.83809	0.248728	7.38994	1.46898e-13	1.56207e-12
Tbc1d1	369.333	1.83714	0.152174	12.0726	1.47321e-33	4.83975e-32
Gpr171	22.8618	1.83698	0.517964	3.54654	0.000390321	0.00124535
4930455G09Rik	11.4295	1.83597	0.582569	3.1515	0.00162435	0.00451687
Sap30	75.4133	1.83595	0.244576	7.50666	6.06545e-14	6.67869e-13
Rad51	37.3391	1.83413	0.377595	4.8574	1.18935e-06	5.94124e-06
Uhrf1	109.004	1.83122	0.468321	3.91019	9.22229e-05	0.000334099
Col4a1	2004.77	1.83093	0.20634	8.87333	7.09925e-19	1.13021e-17
D630045J12Rik	189.964	1.83045	0.166313	11.006	3.57396e-28	9.55931e-27
Dok2	144.745	1.82968	0.33489	5.46353	4.66763e-08	2.80782e-07
Map3k9	12.4341	1.82935	0.69307	2.63948	0.00830327	0.0191272
Rab31	435.867	1.8278	0.24621	7.42372	1.13878e-13	1.22968e-12
Tlr1	183.02	1.82636	0.346218	5.27517	1.32635e-07	7.53702e-07
Megf9	413.922	1.82504	0.208376	8.75843	1.97984e-18	3.04433e-17
Degs2	81.0581	1.82422	0.249025	7.32542	2.38145e-13	2.48319e-12
Ypel4	7.40739	1.82403	0.761234	2.39615	0.0165684	0.0350656
Mrc2	70.9161	1.82288	0.330502	5.51548	3.47825e-08	2.1311e-07
Ccr3	23.4811	1.82204	0.525395	3.46793	0.000524475	0.00163053
Pik3r5	87.5449	1.82069	0.28718	6.33989	2.29925e-10	1.82837e-09
Ube2o	282.682	1.82021	0.210839	8.63318	5.96683e-18	8.88155e-17
Srgn	559.704	1.82016	0.19681	9.24833	2.28036e-20	3.93066e-19
Clec4b1	26.1184	1.81892	0.438904	4.14423	3.40958e-05	0.000134705
Grk5	122.116	1.81701	0.234346	7.75354	8.93633e-15	1.05113e-13
Adap1	74.3737	1.81647	0.373838	4.85897	1.17996e-06	5.90064e-06
AB124611	328.517	1.81644	0.215037	8.44712	2.98567e-17	4.20221e-16
Cln6	218.888	1.81617	0.182741	9.9385	2.83055e-23	5.85484e-22
Cd52	666.476	1.81607	0.328202	5.53337	3.14129e-08	1.93722e-07
Gm19619	199.207	1.81466	0.32685	5.55197	2.82462e-08	1.75355e-07
Synpo	239.253	1.81332	0.221599	8.18292	2.77058e-16	3.60847e-15
Rab30	342.053	1.81294	0.338379	5.35771	8.4283e-08	4.92368e-07
C1qc	1764.57	1.81267	0.396657	4.56987	4.88022e-06	2.23036e-05
Tmem171	6.86435	1.81261	0.709073	2.55631	0.0105788	0.0236739
Anxa1	311.941	1.81164	0.305343	5.93313	2.97216e-09	2.07694e-08
Mcm5	170.801	1.81135	0.344349	5.26023	1.43875e-07	8.14589e-07
Gabrb3	28.5202	1.81095	0.419507	4.31685	1.58268e-05	6.60216e-05
Plxna1	396.987	1.80964	0.149663	12.0914	1.17286e-33	3.89893e-32
Sorl1	143.248	1.8093	0.25791	7.01525	2.29546e-12	2.18766e-11
Adcy7	378.884	1.80891	0.203606	8.88439	6.42734e-19	1.02911e-17
Fermt3	358.665	1.80849	0.265769	6.80477	1.01211e-11	9.05841e-11
Zfp423	6.18098	1.80696	0.684448	2.64003	0.00828986	0.0191058
Tagap	54.1691	1.80693	0.325638	5.54888	2.8751e-08	1.7841e-07
Slc7a8	424.097	1.80556	0.266281	6.78065	1.19638e-11	1.06598e-10
Fam83d	13.7059	1.80517	0.524702	3.44037	0.000580923	0.00178732
Laptm5	1415.22	1.80463	0.223411	8.07763	6.60368e-16	8.41246e-15
Ckb	127.658	1.80447	0.470713	3.83349	0.000126339	0.000444855
Mfsd6	487.726	1.80405	0.190322	9.47892	2.56917e-21	4.71984e-20
Hpgds	145.916	1.80223	0.267555	6.73592	1.62896e-11	1.43311e-10
Il1rn	262.195	1.80134	0.347931	5.17731	2.25111e-07	1.24475e-06
Matk	20.0513	1.8007	0.630509	2.85594	0.0042909	0.0106924
Sfxn3	92.1663	1.80023	0.286369	6.28642	3.2487e-10	2.5354e-09
B3galnt1	50.1209	1.79788	0.435644	4.12694	3.67627e-05	0.000144018
Phlda3	20.396	1.79705	0.470957	3.81574	0.000135778	0.000475479
Oscp1	5.95235	1.7957	0.750757	2.39186	0.0167633	0.0354137
Cxcl14	57.1778	1.79493	0.454084	3.95287	7.72208e-05	0.000284658
Amica1	68.771	1.79425	0.229672	7.81221	5.61937e-15	6.71727e-14
Ncoa7	175.603	1.79214	0.211019	8.4928	2.01714e-17	2.87235e-16
Samd4	268.445	1.79175	0.179201	9.99858	1.54601e-23	3.2362e-22
Slc7a6	50.6179	1.78762	0.392051	4.55966	5.12376e-06	2.33023e-05
Cpb2	13273.3	1.78714	0.218165	8.19167	2.57621e-16	3.37105e-15
Csf2rb	741.751	1.78636	0.284544	6.27798	3.42996e-10	2.66941e-09
Mx2	162.579	1.7863	0.313218	5.70305	1.17683e-08	7.66369e-08
Cd53	915.109	1.78474	0.22131	8.06441	7.35912e-16	9.32378e-15
Scimp	113.3	1.78425	0.271043	6.58292	4.61306e-11	3.90113e-10
Card9	32.5661	1.78417	0.401681	4.44175	8.92319e-06	3.89573e-05
Lum	603.727	1.78412	0.365384	4.88287	1.04552e-06	5.268e-06
Col12a1	127.622	1.78239	0.427046	4.17376	2.99612e-05	0.000119383
Serpinb6a	1234.63	1.78213	0.250053	7.127	1.02581e-12	1.0072e-11
Spock2	15.6833	1.7818	0.559601	3.18406	0.00145224	0.00408219
Haus8	121.465	1.78077	0.265506	6.70709	1.98542e-11	1.72899e-10
Ccdc109b	11.7152	1.78044	0.578179	3.0794	0.00207421	0.00559507
Ybx3	474.108	1.77901	0.207033	8.59288	8.48192e-18	1.25052e-16
Slfn9	183.349	1.77872	0.246567	7.21393	5.43591e-13	5.48383e-12
Cdca7l	19.3671	1.77615	0.45776	3.88009	0.000104418	0.000373911
Lynx1	40.6711	1.77555	0.370041	4.79826	1.60051e-06	7.84632e-06
Tmem221	9.83748	1.77465	0.643671	2.75707	0.00583214	0.0140321
9930111J21Rik1	205.256	1.77409	0.262667	6.75412	1.43707e-11	1.2707e-10
Pbk	33.7118	1.77408	0.46569	3.80956	0.000139214	0.000486291
Etnppl	3456.69	1.77319	0.304169	5.82962	5.55551e-09	3.77267e-08
Hif3a	13.389	1.77302	0.760252	2.33215	0.0196928	0.0407758
Apobr	258.387	1.7728	0.198712	8.92147	4.6012e-19	7.44675e-18
Kifc1	35.3273	1.77239	0.47863	3.70305	0.00021302	0.000716844
Bst1	57.8071	1.77117	0.486124	3.64345	0.000269004	0.000887483
Nkain1	9.01141	1.77115	0.719282	2.46239	0.0138014	0.0298336
Epb4.1	3762.65	1.76862	0.135926	13.0117	1.05023e-38	4.30009e-37
Rerg	92.4014	1.76428	0.277327	6.36173	1.995e-10	1.59806e-09
Axl	1573.2	1.76395	0.211472	8.34132	7.34656e-17	1.00463e-15
Stc1	13.7868	1.76384	0.693285	2.54418	0.0109534	0.0244221
Runx1	88.5654	1.76344	0.281185	6.27146	3.57669e-10	2.78049e-09
Ccl5	48.0213	1.76265	0.474754	3.71276	0.000205011	0.000692563
Acsbg1	5.67778	1.76135	0.752541	2.34054	0.0192561	0.0399663
Nck2	72.5283	1.76058	0.31971	5.5068	3.6541e-08	2.22594e-07
Scml4	7.97765	1.75965	0.641012	2.74512	0.00604896	0.0145213
Naip5	201.394	1.75791	0.246252	7.13868	9.42347e-13	9.27206e-12
Esco2	42.8039	1.75724	0.376969	4.66151	3.13897e-06	1.47613e-05
Gdf9	7.03759	1.75641	0.730109	2.40567	0.0161427	0.0342945
AI662270	215.249	1.75392	0.22782	7.69871	1.37444e-14	1.59384e-13
Dnmt3aos	8.13509	1.75109	0.671689	2.60699	0.00913421	0.0207639
Rhoh	46.3138	1.75052	0.335766	5.21352	1.85288e-07	1.03563e-06
Fcrl1	34.5656	1.75034	0.341419	5.12665	2.94937e-07	1.60417e-06
Ajuba	229.839	1.74946	0.322696	5.42138	5.91398e-08	3.51665e-07
Soat1	578.895	1.74881	0.210954	8.28999	1.13254e-16	1.52778e-15
Ankrd9	21.5533	1.74567	0.454632	3.83975	0.000123161	0.000434784
Slc43a2	717.802	1.74557	0.154287	11.3138	1.12156e-29	3.16347e-28
Eif6	887.57	1.74538	0.286754	6.08668	1.15273e-09	8.47076e-09
Kirrel	97.1287	1.74484	0.367948	4.74208	2.11535e-06	1.02337e-05
AI506816	10.1562	1.74466	0.610167	2.85931	0.00424567	0.010591
Muc1	24.0875	1.74357	0.512771	3.40028	0.00067316	0.0020423
Snord12	5.26057	1.74356	0.740006	2.35615	0.0184657	0.0385076
Hcar2	49.6672	1.74245	0.443851	3.92575	8.64599e-05	0.000315101
Rasal3	18.886	1.7414	0.408902	4.25872	2.05599e-05	8.42057e-05
Gfpt2	30.4504	1.74122	0.661405	2.63261	0.00847309	0.0194511
Ms4a4b	74.959	1.74113	0.312504	5.57155	2.52477e-08	1.58359e-07
Mybl2	23.2831	1.74072	0.4534	3.83926	0.000123407	0.000435545
Abcb1b	55.0177	1.73936	0.353349	4.92251	8.54431e-07	4.35545e-06
Ramp3	7.89457	1.73888	0.614518	2.82965	0.00465982	0.0115029
Arhgap19	421.056	1.73876	0.20549	8.46153	2.63895e-17	3.72925e-16
Prss23	130.682	1.73796	0.228628	7.60169	2.92278e-14	3.29627e-13
Clec4a2	157.225	1.73706	0.294747	5.89339	3.78351e-09	2.62291e-08
Lamc1	707.175	1.73387	0.161281	10.7506	5.88846e-27	1.4603e-25
Fcho1	13.648	1.73282	0.606318	2.85794	0.00426402	0.0106311
Clec2i	37.0537	1.73261	0.337551	5.1329	2.85315e-07	1.55547e-06
Ccr5	972.874	1.73251	0.213593	8.11127	5.00926e-16	6.4047e-15
Sass6	62.7363	1.73175	0.276149	6.27106	3.58602e-10	2.7862e-09
Vtcn1	13.6826	1.73083	0.551589	3.1379	0.00170161	0.00470545
Nsg2	11.048	1.72813	0.514704	3.35751	0.000786466	0.00234679
Stil	31.0017	1.72786	0.448087	3.85609	0.000115214	0.00040984
Krt19	25.2664	1.72644	0.588948	2.93139	0.00337446	0.00864164
Creb3l4	5.84375	1.72525	0.718568	2.40096	0.0163523	0.0346819
Xylt1	8.51709	1.72492	0.608736	2.83361	0.00460252	0.0113755
Ear2	7.29233	1.72372	0.694537	2.48183	0.013071	0.0284886
Clec4a3	363.697	1.72359	0.226023	7.62571	2.42697e-14	2.75267e-13
Aldh1l2	27.9529	1.72274	0.441188	3.90478	9.43114e-05	0.000340692
Abcc5	346.77	1.72185	0.169079	10.1837	2.34462e-24	5.15522e-23
Spi1	211.499	1.72181	0.355495	4.84343	1.27616e-06	6.33634e-06
Grap2	51.5999	1.72095	0.266614	6.45483	1.08339e-10	8.91878e-10
Epcam	16.5374	1.71841	0.454721	3.77905	0.000157425	0.000544323
Gm19705	6.98614	1.71812	0.688148	2.49673	0.0125344	0.027482
Cd274	415.093	1.71791	0.345719	4.9691	6.72647e-07	3.47833e-06
Tex14	14.9766	1.71657	0.467772	3.66967	0.00024286	0.000808105
Basp1	81.1037	1.71631	0.397965	4.31272	1.61261e-05	6.72099e-05
Ncaph	51.899	1.71599	0.358663	4.7844	1.71497e-06	8.38387e-06
Hmox1	2180.19	1.71579	0.220999	7.76379	8.24268e-15	9.74465e-14
Pfkp	137.872	1.71527	0.251185	6.8287	8.5688e-12	7.75357e-11
Dgkg	6.43209	1.7146	0.723149	2.37102	0.0177391	0.0371994
Chaf1a	85.5804	1.71376	0.299623	5.71972	1.067e-08	6.99086e-08
Igsf11	820.715	1.70895	0.196384	8.70212	3.25733e-18	4.94872e-17
Ifi27l2b	132.703	1.70821	0.32069	5.32668	1.00026e-07	5.78047e-07
Sirpb1b	25.7546	1.70737	0.39718	4.29872	1.71784e-05	7.12765e-05
Eln	91.5981	1.70736	0.434593	3.92865	8.54231e-05	0.000311811
Cacna1i	10.2253	1.70542	0.575393	2.96392	0.00303747	0.00787046
Ap5b1	57.1161	1.70486	0.418012	4.07848	4.53308e-05	0.000174547
Peg10	37.6582	1.70471	0.472423	3.60845	0.000308029	0.0010039
Arhgap27	94.9745	1.70228	0.285129	5.97021	2.36945e-09	1.67675e-08
Sash3	97.0646	1.70202	0.302694	5.62289	1.87789e-08	1.19777e-07
Adamts3	13.9095	1.70079	0.5201	3.27013	0.001075	0.00310876
Stfa2l1	13.0741	1.69999	0.732244	2.32162	0.0202536	0.041782
Dtx4	264.407	1.69851	0.263537	6.44507	1.15545e-10	9.49524e-10
Btla	55.2378	1.69829	0.271114	6.26413	3.74904e-10	2.90478e-09
Apitd1	14.2682	1.69805	0.505471	3.35933	0.000781309	0.0023334
Fbxo48	8.20063	1.69726	0.683855	2.48189	0.0130686	0.0284878
Il18rap	34.9021	1.69719	0.322947	5.25533	1.4776e-07	8.35232e-07
Rtp4	442.236	1.69653	0.199983	8.48336	2.18787e-17	3.09808e-16
Filip1l	387.527	1.69557	0.244276	6.94118	3.8883e-12	3.6362e-11
Armcx4	390.198	1.69544	0.282021	6.01176	1.83519e-09	1.31467e-08
5430427O19Rik	35.8398	1.69518	0.31889	5.31589	1.0614e-07	6.11103e-07
Plxna4os1	15.8358	1.69361	0.435715	3.88697	0.000101505	0.000364602
Kcnip3	10.3107	1.69298	0.60623	2.79264	0.005228	0.0127544
Ppl	461.61	1.69204	0.169399	9.98848	1.71183e-23	3.57257e-22
Cep55	31.6838	1.69202	0.461739	3.66446	0.000247862	0.000823571
Capn6	60.2619	1.69076	0.477579	3.54028	0.000399701	0.00127179
Rab11fip5	57.6854	1.68662	0.336161	5.01731	5.23992e-07	2.76075e-06
Gab2	187.616	1.68649	0.197267	8.54924	1.23907e-17	1.79646e-16
Fbxo7	400.44	1.68498	0.197805	8.51838	1.61802e-17	2.32177e-16
A630033H20Rik	82.4798	1.68472	0.274883	6.12885	8.85138e-10	6.64033e-09
Col4a2	1173.26	1.68429	0.235805	7.14274	9.1489e-13	9.0146e-12
Ccdc88b	127.462	1.68399	0.29299	5.74761	9.0513e-09	5.9893e-08
Cyba	565.753	1.68306	0.316115	5.32421	1.01393e-07	5.85221e-07
Jazf1	36.5557	1.68209	0.357397	4.7065	2.52004e-06	1.20207e-05
1110007C09Rik	91.8453	1.68124	0.357926	4.69717	2.63792e-06	1.2536e-05
Src	79.7964	1.67733	0.25785	6.50508	7.76531e-11	6.45353e-10
Apobec3	171.854	1.67693	0.215299	7.78885	6.7621e-15	8.04195e-14
Lpar1	48.275	1.67585	0.331241	5.05931	4.20786e-07	2.24473e-06
Mbp	55.694	1.67495	0.344879	4.85664	1.19393e-06	5.96194e-06
Trim46	6.47294	1.67446	0.73684	2.27249	0.0230569	0.0465886
Pmaip1	136.05	1.6737	0.288004	5.81136	6.19663e-09	4.18767e-08
Ggta1	254.481	1.67204	0.244978	6.82525	8.77723e-12	7.93189e-11
2700099C18Rik	13.5998	1.66964	0.469813	3.55385	0.000379641	0.00121519
Nnat	44.7704	1.66665	0.302608	5.50763	3.63703e-08	2.21748e-07
Cda	80.9266	1.66569	0.363462	4.58285	4.58688e-06	2.10457e-05
Pkm	2336.85	1.66428	0.167037	9.96358	2.2e-23	4.55734e-22
Tuba8	789.506	1.66422	0.221821	7.50253	6.25985e-14	6.88189e-13
Gltp	205.609	1.66381	0.301673	5.51528	3.48217e-08	2.13237e-07
5430416O09Rik	10.349	1.66149	0.583444	2.84773	0.00440322	0.0109294
Fbln5	144.546	1.66133	0.219069	7.58359	3.36129e-14	3.77556e-13
Dnah8	10.2386	1.66122	0.590601	2.81277	0.00491175	0.0120729
Prrg4	24.5251	1.66084	0.401212	4.13957	3.47957e-05	0.000137236
Enc1	398.112	1.65972	0.172703	9.61027	7.23588e-22	1.36339e-20
Tspan6	22.6021	1.65551	0.41316	4.00694	6.15098e-05	0.000230798
Lpl	2412.57	1.65548	0.24932	6.63998	3.13735e-11	2.68899e-10
Loxl2	377.86	1.65447	0.351123	4.71194	2.4537e-06	1.17163e-05
Rhoc	392.673	1.65441	0.226898	7.29143	3.06678e-13	3.15537e-12
Fbn1	240.514	1.65398	0.328504	5.03487	4.78165e-07	2.53268e-06
Mboat1	8.83664	1.65385	0.593572	2.78627	0.0053318	0.0129736
Arhgef2	296.127	1.65368	0.234339	7.05679	1.70398e-12	1.64302e-11
Pitpnm1	115.695	1.65323	0.316503	5.22342	1.75652e-07	9.8492e-07
Prss30	10.3069	1.65315	0.66275	2.49438	0.0126176	0.0276341
Fancd2	25.6293	1.6513	0.405869	4.06856	4.73053e-05	0.00018125
Gdpd1	44.7796	1.65128	0.441873	3.73699	0.000186237	0.00063467
Cxcr3	8.01488	1.64941	0.629086	2.62191	0.00874382	0.0199871
Tm6sf1	102.566	1.64939	0.206609	7.98317	1.42625e-15	1.77639e-14
Slc52a3	13.8092	1.64813	0.588736	2.79944	0.00511907	0.0125236
Traf3ip3	40.8663	1.64694	0.318414	5.17233	2.31199e-07	1.2774e-06
Traip	13.0313	1.64457	0.534574	3.07642	0.002095	0.00564201
Edaradd	7.49005	1.64436	0.723321	2.27335	0.0230049	0.0465022
Msantd3	12.1546	1.64333	0.552245	2.97573	0.00292297	0.00760679
Blvrb	1458.06	1.64316	0.608294	2.70126	0.00690763	0.0163106
Adrb2	67.1568	1.64305	0.372181	4.41464	1.01178e-05	4.36947e-05
Vwa7	11.9887	1.64222	0.488126	3.36434	0.000767263	0.00229636
Arhgap9	139.481	1.64207	0.278176	5.903	3.56961e-09	2.48078e-08
Ssbp4	43.283	1.64111	0.560931	2.9257	0.00343686	0.00879016
Gprc5a	10.227	1.64093	0.713755	2.29901	0.0215044	0.0439662
Tpm2	86.8983	1.63972	0.459492	3.56856	0.000358949	0.00115316
Rbm46	11.8223	1.63897	0.584133	2.80581	0.00501902	0.0123091
Ly86	325.981	1.63653	0.273043	5.99366	2.05166e-09	1.46373e-08
Tspan5	31.5616	1.63636	0.405226	4.03815	5.38739e-05	0.000204399
Exo1	13.7687	1.63571	0.545676	2.99758	0.00272133	0.00714197
A630001G21Rik	79.6621	1.63457	0.225981	7.23321	4.71708e-13	4.77591e-12
Trim30d	367.037	1.63411	0.295282	5.53408	3.12859e-08	1.93109e-07
Cdk1	101.331	1.63398	0.34549	4.72944	2.25135e-06	1.08316e-05
Angpt2	48.1319	1.63396	0.317942	5.13917	2.7595e-07	1.50795e-06
Dusp8	28.7868	1.63394	0.48699	3.35518	0.000793125	0.00236464
Pqlc3	42.6754	1.63381	0.269755	6.05665	1.38984e-09	1.0112e-08
Creb5	11.6086	1.63333	0.509267	3.20722	0.00134027	0.00379801
Mustn1	109.043	1.632	0.427396	3.81847	0.000134281	0.000470943
Tpd52	692.47	1.63155	0.180212	9.05349	1.3847e-19	2.30157e-18
Myc	222.033	1.62957	0.460778	3.53657	0.000405359	0.00128833
Sdk2	7.3736	1.62939	0.721857	2.25722	0.0239942	0.0482093
Kif21b	251.138	1.62871	0.190495	8.54987	1.23226e-17	1.78844e-16
9330133O14Rik	28.5065	1.62813	0.357622	4.55267	5.29686e-06	2.40416e-05
Fam212b	13.7242	1.62811	0.542608	3.00052	0.00269521	0.00708006
Rad18	61.0384	1.6281	0.243454	6.68752	2.26987e-11	1.966e-10
Amz1	66.819	1.62508	0.322866	5.0333	4.82104e-07	2.55257e-06
Myh11	101.92	1.6238	0.382666	4.24339	2.2017e-05	8.99362e-05
Tmem63a	621.429	1.62142	0.136779	11.8543	2.04388e-32	6.38403e-31
Pdp1	41.5886	1.62127	0.404969	4.00344	6.24284e-05	0.000234056
Nrxn1	151.531	1.61998	0.202272	8.00895	1.1569e-15	1.44607e-14
Rnase6	42.1158	1.61997	0.360891	4.48881	7.16222e-06	3.18671e-05
Tnfsf14	18.9471	1.6187	0.441747	3.66432	0.000247995	0.000823818
Tpx2	80.9273	1.61833	0.34006	4.75895	1.94607e-06	9.4475e-06
Pmepa1	57.2016	1.61717	0.343775	4.70414	2.54939e-06	1.214e-05
Emilin1	566.493	1.61703	0.364107	4.44109	8.95057e-06	3.90647e-05
C1qb	2369.79	1.61625	0.263942	6.12351	9.15353e-10	6.83797e-09
Serpinb6b	90.4715	1.61237	0.265585	6.071	1.27118e-09	9.29714e-09
Mgat3	12.2605	1.61177	0.683832	2.35697	0.0184248	0.0384583
Fcer1g	529.018	1.61175	0.246871	6.52871	6.63366e-11	5.53611e-10
Gpr183	32.6554	1.61167	0.378135	4.26215	2.02468e-05	8.29964e-05
Dok3	70.5227	1.60996	0.513499	3.13527	0.00171694	0.00474223
Mcm6	184.945	1.60833	0.324251	4.96015	7.0439e-07	3.62502e-06
Pld3	600.435	1.60793	0.184369	8.72127	2.75104e-18	4.19781e-17
Asns	451.213	1.60773	0.326559	4.92323	8.51263e-07	4.34564e-06
Arhgap11a	157.662	1.60611	0.191986	8.36576	5.9727e-17	8.19969e-16
Isyna1	84.0594	1.60591	0.425465	3.77447	0.000160347	0.000553326
Ncf2	378.145	1.60579	0.242312	6.62693	3.42734e-11	2.92855e-10
Kif20a	66.7951	1.60537	0.321433	4.99443	5.90098e-07	3.0869e-06
Bard1	27.5108	1.60513	0.357089	4.49505	6.95532e-06	3.10256e-05
Cyp4a31	110.43	1.6043	0.450686	3.55969	0.0003713	0.00119038
Limk1	107.925	1.60348	0.26422	6.06872	1.28933e-09	9.41998e-09
Ccdc160	6.03884	1.60292	0.695665	2.30415	0.021214	0.0434232
Magohb	91.6757	1.60083	0.241652	6.62455	3.48316e-11	2.9708e-10
AI467606	24.8742	1.60059	0.486851	3.28763	0.00101033	0.00293962
Arhgap10	101.026	1.60028	0.242728	6.59288	4.31382e-11	3.65692e-10
Galnt15	23.2613	1.6001	0.457893	3.49449	0.000474973	0.00149091
Man1c1	144.07	1.59827	0.268114	5.96115	2.50465e-09	1.76705e-08
Gpr55	21.6522	1.59779	0.408424	3.91209	9.14991e-05	0.000331907
Pgm1	237.79	1.59706	0.140193	11.3919	4.58921e-30	1.31032e-28
Batf	16.7437	1.59687	0.503569	3.17111	0.00151859	0.00425328
Sh3bgrl3	281.189	1.59639	0.263238	6.06444	1.32418e-09	9.64918e-09
Itgb2	647.59	1.59633	0.33499	4.76531	1.88568e-06	9.17026e-06
Arid3a	68.5913	1.59448	0.34347	4.64228	3.44582e-06	1.60905e-05
Gzma	83.9755	1.5938	0.38149	4.17784	2.94286e-05	0.000117496
N4bp3	31.6536	1.59166	0.520596	3.05738	0.00223285	0.00597337
Eid3	15.6576	1.59076	0.466675	3.40871	0.000652706	0.00198585
Prkx	123.43	1.59062	0.234869	6.77238	1.26683e-11	1.12516e-10
Tlr4	248.576	1.59048	0.26388	6.02728	1.66747e-09	1.19984e-08
Svep1	50.9816	1.58979	0.413377	3.84585	0.000120137	0.000425076
Cnbd2	19.9886	1.58973	0.396496	4.00945	6.08615e-05	0.000228488
Kif14	17.6372	1.58962	0.561654	2.83025	0.00465123	0.0114898
Rgs19	82.0457	1.58842	0.291987	5.44006	5.3263e-08	3.18211e-07
Ltbp3	43.0759	1.58778	0.327472	4.8486	1.24334e-06	6.1954e-06
Abcg1	611.35	1.58694	0.144677	10.9689	5.39374e-28	1.42898e-26
Emilin2	143.582	1.58665	0.352793	4.4974	6.87898e-06	3.07145e-05
C1qa	2789.36	1.58648	0.308171	5.14806	2.63197e-07	1.44278e-06
Pop1	124.01	1.58494	0.233988	6.7736	1.25618e-11	1.11641e-10
Gdf10	119.607	1.58298	0.343335	4.6106	4.01503e-06	1.8593e-05
Neto2	14.5326	1.58255	0.479304	3.30176	0.000960817	0.00281118
Aebp1	69.5496	1.58148	0.478407	3.30571	0.00094736	0.00277587
Pvt1	77.4244	1.58119	0.253571	6.2357	4.49755e-10	3.45977e-09
Eme1	9.59091	1.58105	0.582497	2.71427	0.00664221	0.0157665
Adam15	112.037	1.57999	0.282272	5.5974	2.17585e-08	1.37774e-07
Apba1	29.1529	1.57977	0.35075	4.50398	6.66924e-06	2.98257e-05
Hells	61.7898	1.57977	0.446015	3.54197	0.000397157	0.00126485
Col23a1	9.71137	1.57859	0.54398	2.90193	0.00370877	0.00941145
G530011O06Rik	16.3438	1.57842	0.463924	3.40233	0.00066814	0.00202883
Slc29a3	243.167	1.57826	0.200573	7.86879	3.581e-15	4.32508e-14
5033428I22Rik	7.06589	1.57758	0.632372	2.4947	0.0126062	0.0276135
Nlrp1c-ps	18.7462	1.57575	0.412178	3.82298	0.000131846	0.000462871
Ccnb2	42.1701	1.57559	0.455649	3.45789	0.000544415	0.00168614
Kif20b	61.8864	1.57549	0.283934	5.54878	2.87675e-08	1.78433e-07
Gsg2	18.787	1.57544	0.582586	2.70423	0.00684634	0.0161823
Cd300e	325.691	1.57413	0.283272	5.55697	2.74497e-08	1.70942e-07
Dtl	40.1777	1.5729	0.375795	4.18552	2.84512e-05	0.000113756
Mapk7	51.818	1.57256	0.360086	4.36719	1.25853e-05	5.33283e-05
Acer2	1073.36	1.57017	0.17622	8.91025	5.09166e-19	8.20897e-18
Ppard	139.088	1.5694	0.292108	5.37268	7.75771e-08	4.5548e-07
Ksr2	28.5233	1.56868	0.369171	4.2492	2.14532e-05	8.77102e-05
Hacd4	120.797	1.56822	0.267326	5.86634	4.4553e-09	3.06277e-08
Ptk7	33.473	1.56758	0.417048	3.75876	0.000170761	0.000586509
Vav1	288.788	1.56721	0.247614	6.32924	2.46373e-10	1.95003e-09
Sytl2	33.6761	1.5669	0.359905	4.35366	1.33883e-05	5.64224e-05
Kcnab2	55.0187	1.56664	0.344908	4.5422	5.56695e-06	2.51458e-05
Btbd11	73.7717	1.56441	0.324233	4.82496	1.40028e-06	6.93043e-06
Mrvi1	52.9347	1.56373	0.271097	5.76818	8.01327e-09	5.34295e-08
Psph	153.677	1.56318	0.185725	8.41662	3.87487e-17	5.39646e-16
Cpxm1	51.7027	1.56317	0.476637	3.27958	0.00103963	0.00301524
Hap1	75.5617	1.56212	0.237719	6.57129	4.98817e-11	4.20814e-10
Slc1a5	214.201	1.5583	0.22739	6.85298	7.23285e-12	6.58268e-11
Dach1	8.59745	1.55795	0.597006	2.60961	0.00906456	0.0206317
Milr1	97.4943	1.55719	0.238958	6.51661	7.1913e-11	5.98717e-10
Iqgap1	1102.43	1.55649	0.218862	7.11175	1.14583e-12	1.11953e-11
Cysltr1	67.7471	1.55593	0.35911	4.33273	1.47269e-05	6.17655e-05
Sptlc2	691.773	1.5552	0.196622	7.90959	2.58236e-15	3.14341e-14
Sgcb	93.2366	1.55314	0.210103	7.39226	1.44359e-13	1.53858e-12
Spaca6	32.5341	1.55283	0.325801	4.76621	1.87726e-06	9.1357e-06
Apoa4	2259.65	1.55175	0.321979	4.81941	1.43982e-06	7.10849e-06
Selm	17.9439	1.55079	0.594477	2.60866	0.00908974	0.020683
Ebi3	22.6684	1.55007	0.558683	2.77451	0.00552841	0.0133913
Rgs14	23.8374	1.5482	0.573664	2.69879	0.00695911	0.0164071
Lrrc8b	37.3334	1.54751	0.376234	4.11316	3.90288e-05	0.000152127
Olfml2b	15.4479	1.54732	0.53532	2.89045	0.00384691	0.00971257
Hip1	517.856	1.54664	0.138968	11.1295	9.01361e-29	2.47246e-27
Pik3ip1	21.3409	1.54631	0.457482	3.38004	0.000724757	0.00218271
Fam110c	33.3349	1.5459	0.323435	4.77963	1.75619e-06	8.57338e-06
Sp140	212.49	1.54566	0.225362	6.85854	6.95701e-12	6.34033e-11
Cmklr1	370.772	1.54291	0.22666	6.80716	9.95457e-12	8.93225e-11
Clcn5	152.627	1.54258	0.202646	7.61215	2.69568e-14	3.04753e-13
Ano10	452.25	1.54235	0.156178	9.8756	5.31152e-23	1.07947e-21
Tmc6	231.192	1.54172	0.352325	4.37585	1.20958e-05	5.14097e-05
Cdc20	29.9979	1.54168	0.422677	3.64742	0.000264884	0.00087451
Stag3	12.6028	1.54033	0.503805	3.05739	0.00223274	0.00597337
Blcap	493.946	1.53982	0.145104	10.6118	2.62532e-26	6.35264e-25
Birc5	56.8837	1.53949	0.34929	4.40748	1.04579e-05	4.50797e-05
Sgol2a	26.4584	1.53937	0.468254	3.28748	0.0010109	0.00294045
Plekhn1	11.3485	1.53929	0.518807	2.96699	0.00300733	0.00780163
Ezr	224.289	1.53811	0.214278	7.17811	7.06824e-13	7.05409e-12
Gm19557	7.56263	1.53522	0.60526	2.53646	0.011198	0.0248841
Arhgap30	572.1	1.53343	0.208737	7.34625	2.03845e-13	2.14626e-12
Cd69	26.6441	1.53322	0.42307	3.62404	0.00029004	0.000949703
Stx11	36.3465	1.53219	0.389666	3.93205	8.42231e-05	0.000307833
Serpine1	1320.49	1.53212	0.348687	4.39397	1.11298e-05	4.76522e-05
Pold1	48.3451	1.5321	0.488467	3.13655	0.00170949	0.00472444
Trpv2	101.721	1.53206	0.244712	6.26064	3.83394e-10	2.96727e-09
Mpeg1	9211.65	1.5316	0.251203	6.09704	1.0805e-09	7.96933e-09
Them6	42.1403	1.53122	0.466991	3.27891	0.00104208	0.0030217
Tbxas1	234.933	1.53102	0.234505	6.52873	6.63289e-11	5.53611e-10
Fam102b	204.287	1.5292	0.349237	4.37869	1.19394e-05	5.07606e-05
Gbp9	374.308	1.52889	0.286084	5.3442	9.08176e-08	5.27891e-07
Setbp1	27.2933	1.52833	0.383084	3.98954	6.62002e-05	0.000247467
Car9	15.7945	1.52827	0.489269	3.12359	0.00178661	0.00490827
Peak1	674.706	1.52806	0.157839	9.68111	3.62761e-22	6.98603e-21
Lilrb4a	524.64	1.52794	0.217966	7.01	2.38315e-12	2.26659e-11
Icosl	50.9705	1.52789	0.298704	5.11506	3.13637e-07	1.69926e-06
Eml1	126.116	1.52712	0.225643	6.76788	1.30685e-11	1.15903e-10
Cyp39a1	913.729	1.52696	0.249084	6.13029	8.77198e-10	6.58818e-09
Fkbp10	45.0069	1.52675	0.474932	3.21468	0.0013059	0.00371118
Fam111a	266.78	1.52618	0.249778	6.11015	9.95348e-10	7.39598e-09
Snn	76.4996	1.52617	0.331584	4.60266	4.17133e-06	1.92723e-05
Sgol1	20.2521	1.52484	0.429393	3.55114	0.000383561	0.00122659
Serpinb1a	29.8125	1.52426	0.653621	2.33203	0.019699	0.0407826
Cdca2	26.8813	1.52304	0.436207	3.49155	0.000480227	0.0015047
Hmgb2	445.03	1.52204	0.23064	6.59921	4.13357e-11	3.51479e-10
Tnfrsf21	241.701	1.52156	0.300729	5.05957	4.20212e-07	2.2436e-06
Ednrb	601.453	1.52144	0.226791	6.70853	1.96592e-11	1.71337e-10
Map3k14	94.3711	1.52133	0.2181	6.97538	3.05038e-12	2.86991e-11
Ets2	1115.16	1.52093	0.173009	8.79101	1.4822e-18	2.2943e-17
Pask	34.9224	1.52049	0.308313	4.93165	8.15376e-07	4.17007e-06
Cercam	12.6231	1.51888	0.626788	2.42328	0.0153811	0.0328617
Twf2	80.2605	1.51846	0.306569	4.95308	7.30486e-07	3.75517e-06
Cenpu	14.3355	1.51793	0.4867	3.11882	0.00181575	0.00497285
Cdk14	85.2578	1.51769	0.308487	4.91979	8.66367e-07	4.40824e-06
Frk	157.336	1.51682	0.218286	6.94879	3.68438e-12	3.45243e-11
Eps8	77.1107	1.51611	0.226884	6.68232	2.35195e-11	2.03331e-10
Fgl2	594.262	1.51535	0.294162	5.15142	2.58527e-07	1.41885e-06
Sema4b	147.299	1.51457	0.211491	7.16138	7.98675e-13	7.93673e-12
Eda2r	38.3198	1.51455	0.341887	4.42996	9.42507e-06	4.09182e-05
Kif2c	27.7608	1.51451	0.40529	3.73687	0.000186328	0.000634825
Fam46a	651.321	1.51407	0.155602	9.73041	2.23699e-22	4.38664e-21
Nlrc4	43.3872	1.5136	0.366319	4.13191	3.59757e-05	0.000141213
Abcb4	4998.81	1.51356	0.214301	7.06279	1.63189e-12	1.57678e-11
Cdc7	25.0281	1.51279	0.402798	3.75571	0.00017285	0.000593103
Atp10a	47.8174	1.51195	0.361214	4.18573	2.8425e-05	0.000113684
Cd48	198.516	1.51192	0.214807	7.03852	1.94295e-12	1.86187e-11
Dok1	81.426	1.51119	0.320418	4.71629	2.40181e-06	1.14842e-05
Pld4	516.543	1.51118	0.179728	8.40818	4.16428e-17	5.77375e-16
Mrap	1008.44	1.51004	0.153564	9.83328	8.09366e-23	1.62595e-21
Myo1g	156.771	1.50958	0.264094	5.71607	1.09014e-08	7.13368e-08
Gm1966	523.64	1.50956	0.277405	5.4417	5.27747e-08	3.15563e-07
Cxcl2	16.303	1.50917	0.667445	2.26111	0.0237522	0.0478057
Tagln	605.99	1.50774	0.393312	3.83344	0.000126364	0.000444855
Adgrg1	90.6785	1.50743	0.260123	5.79508	6.82899e-09	4.59722e-08
Desi2	590.025	1.50741	0.206099	7.31401	2.59282e-13	2.69754e-12
Vars	708.829	1.50687	0.179026	8.41706	3.86065e-17	5.38485e-16
Padi2	24.2436	1.50584	0.355213	4.23926	2.24256e-05	9.14178e-05
Ppap2c	639.715	1.5053	0.183292	8.21254	2.16553e-16	2.847e-15
Vgll3	11.9403	1.50463	0.657629	2.28796	0.0221399	0.0450346
Map4k4	451.599	1.50362	0.164761	9.12606	7.10405e-20	1.20226e-18
Naip6	29.5775	1.50243	0.328945	4.56741	4.93788e-06	2.25377e-05
Rad51ap1	23.8561	1.50154	0.386247	3.88752	0.000101274	0.00036396
Fam198b	42.501	1.50147	0.329921	4.55099	5.33945e-06	2.41965e-05
S100a6	208.002	1.49985	0.42591	3.52152	0.000429082	0.00136001
Pkib	86.2698	1.49971	0.285848	5.24652	1.55e-07	8.73682e-07
Wdfy4	292.414	1.49926	0.226761	6.61162	3.80134e-11	3.23821e-10
Wnt9b	36.5927	1.49915	0.388934	3.8545	0.000115965	0.00041209
Cd300a	449.773	1.49869	0.222552	6.7341	1.64943e-11	1.4493e-10
Dck	333.906	1.49756	0.221606	6.75777	1.40134e-11	1.24068e-10
Cttnbp2nl	357.661	1.49616	0.177763	8.41657	3.8767e-17	5.39646e-16
Klri2	12.4937	1.4961	0.54801	2.73006	0.00633233	0.0151183
Ctse	12.5798	1.49462	0.545823	2.73828	0.00617614	0.0147859
Apbb1ip	223.296	1.49424	0.243576	6.13457	8.53876e-10	6.41993e-09
Syk	420.941	1.49401	0.255207	5.85412	4.79528e-09	3.28517e-08
Morn4	8.82152	1.49341	0.586718	2.54536	0.0109164	0.0243474
Was	160.115	1.49317	0.267597	5.57992	2.40626e-08	1.51471e-07
Col5a2	372.174	1.49184	0.425836	3.50331	0.000459517	0.0014463
Ncapg2	190.667	1.49117	0.221637	6.72797	1.72049e-11	1.50983e-10
Chek1	29.8614	1.49115	0.327536	4.55261	5.29838e-06	2.40416e-05
Rcsd1	247.154	1.49087	0.165231	9.02294	1.83101e-19	3.02539e-18
Inpp5d	312.356	1.48879	0.221922	6.70862	1.96477e-11	1.71337e-10
Sh2d2a	21.2478	1.48669	0.390966	3.80261	0.00014318	0.00049927
Cd22	95.8351	1.48636	0.211464	7.02892	2.08142e-12	1.99047e-11
Ccdc148	113.577	1.48453	0.361211	4.10988	3.95865e-05	0.000154215
Elmo1	125.82	1.48207	0.265898	5.57382	2.49217e-08	1.56385e-07
Plcg2	152.617	1.48159	0.270468	5.47786	4.30501e-08	2.60653e-07
Fam72a	22.6332	1.48114	0.418273	3.54108	0.000398496	0.00126854
Ncapg	33.8953	1.48097	0.492293	3.00832	0.00262701	0.00692696
Exoc3l4	41.2917	1.48049	0.316191	4.68227	2.83716e-06	1.34143e-05
Abi3	262.571	1.48024	0.234318	6.31721	2.66323e-10	2.0996e-09
Btk	148.923	1.47969	0.280941	5.2669	1.38746e-07	7.87147e-07
Rad54l	23.2897	1.47922	0.46005	3.21535	0.00130287	0.0037033
Bin2	205.298	1.4772	0.231225	6.38859	1.67423e-10	1.35041e-09
Mxra8	119.743	1.47689	0.250801	5.88871	3.89216e-09	2.69288e-08
Ephb2	8.78714	1.47498	0.642349	2.29623	0.0216627	0.0442378
Gm12185	26.5336	1.47477	0.40041	3.68315	0.000230373	0.000770782
Tead1	392.505	1.47458	0.197267	7.47507	7.71651e-14	8.44341e-13
Itgax	93.5575	1.47445	0.378995	3.89043	0.000100066	0.00035999
Rab8b	502.466	1.4736	0.254598	5.78793	7.12577e-09	4.78317e-08
A4galt	15.4388	1.47347	0.608907	2.41986	0.0155267	0.0331372
Loxl4	43.8757	1.47318	0.328866	4.47958	7.47897e-06	3.31181e-05
Ankrd13b	39.5115	1.47302	0.399381	3.68826	0.000225793	0.000756545
Mcoln2	23.4967	1.47291	0.455773	3.23168	0.00123066	0.00351588
Mrgpre	24.5437	1.47284	0.419472	3.51117	0.000446145	0.00140865
Zbp1	440.731	1.47177	0.369301	3.98528	6.74016e-05	0.000251553
Tmem132a	105.876	1.47111	0.337245	4.36214	1.28793e-05	5.45079e-05
Klrd1	25.2294	1.47051	0.433398	3.39297	0.000691387	0.00209305
H2-Bl	18.7962	1.47014	0.552172	2.66246	0.00775707	0.0180537
R74862	15.5851	1.46999	0.446186	3.29457	0.000985731	0.00287443
Cep192	180.248	1.46971	0.211305	6.95541	3.5154e-12	3.29852e-11
Tlr6	45.1844	1.46906	0.310579	4.73008	2.24433e-06	1.08053e-05
9130230L23Rik	6.40824	1.46874	0.654414	2.24437	0.0248089	0.0496463
Clip3	10.1492	1.46784	0.567846	2.58493	0.00973991	0.0219833
Dbf4	78.2508	1.46773	0.305177	4.80944	1.51355e-06	7.44877e-06
Lyl1	19.3682	1.46665	0.54331	2.69947	0.00694507	0.0163796
C920009B18Rik	28.8735	1.46657	0.396172	3.70185	0.000214036	0.000719916
Dock2	314.123	1.46443	0.239399	6.11709	9.53025e-10	7.10798e-09
Bach2os	46.6592	1.46368	0.275454	5.31369	1.07426e-07	6.18251e-07
Scd2	511.578	1.46332	0.330894	4.42231	9.76493e-06	4.22981e-05
Bub1b	78.919	1.46156	0.286358	5.10397	3.32606e-07	1.79715e-06
Snx20	76.096	1.46133	0.350134	4.17362	2.99804e-05	0.000119425
Fcgr3	612.412	1.46095	0.208721	6.99956	2.56767e-12	2.43545e-11
Tpm1	974.812	1.46095	0.223271	6.54338	6.01431e-11	5.03428e-10
Daxx	359.244	1.46068	0.133686	10.9262	8.63693e-28	2.2531e-26
Fam84a	30.7661	1.45999	0.329243	4.43439	9.23349e-06	4.01989e-05
Mcam	317.29	1.45892	0.162955	8.95291	3.46226e-19	5.6472e-18
Gpr65	181.343	1.45861	0.393264	3.70899	0.000208092	0.000701442
Cmtm7	85.679	1.45824	0.39681	3.6749	0.000237945	0.000793641
Nckap1l	715.067	1.45796	0.229527	6.352	2.1253e-10	1.69659e-09
Dmpk	561.656	1.45779	0.317969	4.58471	4.54615e-06	2.08794e-05
Fmnl1	104.676	1.45685	0.293396	4.96549	6.85295e-07	3.53719e-06
Nsl1	30.5285	1.45651	0.458105	3.17943	0.00147566	0.00414217
Rrm2	143.402	1.45595	0.310392	4.6907	2.72276e-06	1.29084e-05
Pip4k2a	253.619	1.45594	0.176598	8.24436	1.66042e-16	2.20788e-15
Pirb	422.918	1.45428	0.281295	5.16996	2.34144e-07	1.29317e-06
Slco4a1	7.19656	1.45401	0.638811	2.27612	0.022839	0.0462277
Acot9	192.002	1.45255	0.221959	6.54421	5.98095e-11	5.00936e-10
Ptpn13	45.5373	1.45171	0.331433	4.38009	1.18629e-05	5.05123e-05
Camkmt	15.3294	1.45153	0.427101	3.39857	0.000677401	0.00205338
Loxl3	78.8515	1.45137	0.234198	6.19718	5.74821e-10	4.3904e-09
Rap2b	210.27	1.45127	0.248515	5.83977	5.2273e-09	3.56539e-08
Spire1	37.6887	1.45056	0.315907	4.59173	4.39584e-06	2.02223e-05
Hddc2	25.0676	1.44974	0.40183	3.60785	0.000308745	0.00100576
Scara3	32.522	1.44973	0.371135	3.9062	9.37597e-05	0.000339131
Ehf	36.5221	1.44873	0.33804	4.28566	1.82199e-05	7.52847e-05
Nuf2	43.5376	1.44765	0.385274	3.75746	0.000171647	0.000589265
Itgb7	83.4131	1.44757	0.253956	5.70009	1.19748e-08	7.78359e-08
Susd2	54.4162	1.44649	0.268461	5.38806	7.12239e-08	4.19767e-07
Slc4a8	29.2443	1.44519	0.361068	4.00253	6.26682e-05	0.000234892
D8Ertd82e	34.1364	1.44426	0.419356	3.44399	0.000573204	0.00176668
Grn	4318.76	1.44419	0.16677	8.65973	4.72869e-18	7.11443e-17
Ano6	546.652	1.44402	0.219386	6.58207	4.63931e-11	3.92094e-10
Ptgr1	143.25	1.44348	0.254929	5.66228	1.49373e-08	9.60636e-08
Ttll7	71.1818	1.44279	0.294186	4.90433	9.37453e-07	4.75262e-06
Psme2b	27.1409	1.44248	0.434199	3.32217	0.000893187	0.00263317
Flna	1804.98	1.44228	0.246592	5.84886	4.94955e-09	3.38587e-08
Gpr137b-ps	87.9033	1.44149	0.280656	5.13616	2.80406e-07	1.5305e-06
Fxyd5	353.65	1.44005	0.285917	5.03658	4.73918e-07	2.51305e-06
Tulp3	41.6192	1.43978	0.297107	4.84598	1.25989e-06	6.26443e-06
Il20rb	26.83	1.43953	0.350985	4.10141	4.10642e-05	0.000159438
Ddias	34.3792	1.43952	0.348853	4.12645	3.68407e-05	0.000144283
Clec4e	42.7879	1.43936	0.620731	2.31882	0.0204049	0.0420631
Gtf2ird1	330.744	1.43905	0.129907	11.0775	1.6126e-28	4.3634e-27
Tspan13	24.8563	1.43737	0.418328	3.43599	0.000590386	0.00181364
Dbn1	36.0304	1.43696	0.449274	3.19841	0.00138185	0.00390398
Lair1	338.9	1.43671	0.246422	5.83029	5.53322e-09	3.75936e-08
Txnrd1	4439.15	1.43592	0.144067	9.96702	2.12509e-23	4.41526e-22
Bub1	34.1306	1.43397	0.393984	3.63967	0.000272984	0.000898917
Gm13139	15.67	1.43392	0.491288	2.91869	0.00351508	0.00896558
Tmem150b	15.9405	1.43378	0.475997	3.01217	0.00259385	0.00684471
Jdp2	84.4545	1.43343	0.355051	4.03724	5.40831e-05	0.000205081
Tyrobp	1058.99	1.4333	0.215923	6.63799	3.17998e-11	2.72219e-10
Pou2af1	46.146	1.43205	0.285019	5.02442	5.04968e-07	2.66756e-06
Kctd12	1694.04	1.43195	0.197065	7.2664	3.69189e-13	3.75975e-12
Cenpi	19.7414	1.43112	0.55235	2.59096	0.00957079	0.0216471
Apaf1	206.786	1.42749	0.22985	6.21052	5.28095e-10	4.0468e-09
Hcst	14.617	1.42716	0.454862	3.13756	0.00170358	0.00470997
Skil	661.142	1.42644	0.240028	5.94282	2.80166e-09	1.96468e-08
Tspan32	14.2509	1.42579	0.549904	2.5928	0.00951971	0.021556
Slc2a3	46.494	1.42344	0.490077	2.90453	0.00367806	0.00934201
Pcdhb16	13.2372	1.42308	0.486564	2.92475	0.00344729	0.00881359
Ttk	18.4438	1.42287	0.417188	3.41062	0.000648165	0.00197462
Ptger2	55.0732	1.4221	0.289047	4.91997	8.65567e-07	4.40578e-06
Adcy3	34.4235	1.42201	0.323028	4.40214	1.07187e-05	4.60901e-05
Parpbp	12.2462	1.42141	0.576683	2.4648	0.013709	0.0296522
Apobec1	625.885	1.42138	0.198841	7.14835	8.78279e-13	8.67223e-12
Antxr1	62.4082	1.42138	0.492016	2.8889	0.00386593	0.00975532
Mmgt2	18.4506	1.42045	0.501153	2.83436	0.00459173	0.0113529
Diap3	22.5275	1.41974	0.471565	3.0107	0.00260643	0.0068753
Plvap	450.753	1.41958	0.256545	5.53347	3.13958e-08	1.93702e-07
Ifi30	930.576	1.41757	0.253414	5.59387	2.2206e-08	1.40353e-07
Clec12a	447.264	1.41728	0.276469	5.12636	2.95403e-07	1.60608e-06
Il10ra	288.317	1.41571	0.288607	4.90533	9.32713e-07	4.73203e-06
Fam129a	278.567	1.41537	0.18754	7.54705	4.45239e-14	4.9652e-13
Lysmd2	11.6251	1.41536	0.518374	2.73038	0.00632622	0.0151063
Lrrc49	14.2523	1.41441	0.449615	3.14582	0.00165623	0.00459911
Fcmr	15.4185	1.41434	0.492109	2.87404	0.00405263	0.0101713
Fam101b	37.5573	1.41251	0.424488	3.32758	0.000876051	0.00258921
Ikzf2	23.0707	1.41251	0.37675	3.74919	0.00017741	0.000607851
Prune2	75.8638	1.4121	0.365989	3.85831	0.000114174	0.000406348
Fap	10.1839	1.41188	0.582672	2.42311	0.0153881	0.0328716
Prickle2	82.194	1.41173	0.275966	5.11559	3.12769e-07	1.69522e-06
Mill2	32.3332	1.41125	0.415995	3.39248	0.000692641	0.00209639
Prr33	12.0577	1.41066	0.507822	2.77787	0.00547165	0.0132746
Spdl1	22.0022	1.40942	0.48029	2.93452	0.00334063	0.00856443
Isg20	59.9037	1.40864	0.31975	4.40544	1.05569e-05	4.54504e-05
Cd34	78.7562	1.40716	0.353296	3.98296	6.80633e-05	0.000253819
Dusp6	978.99	1.40696	0.262503	5.35981	8.33114e-08	4.87303e-07
B930041F14Rik	13.9385	1.40662	0.514666	2.73307	0.00627461	0.0149985
Slc25a4	146.587	1.4066	0.363035	3.87454	0.000106825	0.000382042
Anxa3	202.042	1.40653	0.225758	6.23025	4.65702e-10	3.58047e-09
Stk17b	399.786	1.40612	0.281133	5.00162	5.68493e-07	2.98507e-06
Samd5	17.3098	1.40527	0.46203	3.04152	0.0023539	0.00627198
Zfp52	50.0391	1.405	0.348244	4.03453	5.47109e-05	0.000207124
Afap1l2	31.6699	1.40471	0.368372	3.81329	0.00013713	0.000479493
Lix1	10.7285	1.40404	0.59563	2.35724	0.0184114	0.0384361
Serinc3	7151.28	1.40277	0.158207	8.86672	7.53345e-19	1.19525e-17
Ckap2l	47.7939	1.4027	0.50259	2.79094	0.00525557	0.0128082
BC030867	9.67648	1.40269	0.533299	2.6302	0.00853338	0.0195702
Samhd1	1137.04	1.40167	0.197545	7.09546	1.28918e-12	1.25432e-11
Dock10	440.291	1.40139	0.244315	5.73601	9.69351e-09	6.38702e-08
Aurkb	36.2478	1.40139	0.441441	3.17458	0.00150052	0.00420562
Top2a	244.118	1.40123	0.322591	4.34369	1.40112e-05	5.89229e-05
Cxcr2	103.907	1.401	0.427947	3.27377	0.00106123	0.00307214
Vav3	70.4139	1.39987	0.249437	5.61212	1.99867e-08	1.27132e-07
Ncf4	139.705	1.39818	0.364624	3.83458	0.000125781	0.000443137
Gm5150	103.341	1.39676	0.321159	4.34911	1.36689e-05	5.75528e-05
Loxl1	27.6081	1.39606	0.517454	2.69793	0.00697716	0.0164388
Ggt5	60.4834	1.39573	0.303849	4.59351	4.35852e-06	2.00572e-05
2700038G22Rik	8.9468	1.39546	0.564591	2.47162	0.0134501	0.0291691
Vstm4	32.8961	1.39469	0.35428	3.93669	8.26124e-05	0.000302421
Wnt2	90.8048	1.39405	0.276516	5.04148	4.61942e-07	2.45233e-06
Rinl	85.9889	1.39388	0.361054	3.86059	0.000113114	0.000403087
Yy2	22.7825	1.39284	0.383047	3.63622	0.000276672	0.000909772
Kcne3	50.3389	1.3926	0.411992	3.38016	0.000724428	0.00218219
Uap1l1	197.253	1.39254	0.29454	4.72785	2.2691e-06	1.09057e-05
Mcemp1	27.7436	1.39184	0.5389	2.58275	0.00980162	0.0221083
Chka	360.343	1.3917	0.276871	5.02652	4.99455e-07	2.64244e-06
Mki67	308.253	1.39037	0.331234	4.19753	2.69845e-05	0.000108357
Bicd1	16.8438	1.39005	0.616454	2.25491	0.0241388	0.048459
Zfp61	15.5533	1.38916	0.42519	3.26715	0.00108637	0.00313776
Sh3kbp1	115.686	1.38907	0.337055	4.1212	3.76903e-05	0.000147363
Fchsd1	32.8465	1.38825	0.353361	3.9287	8.54049e-05	0.000311811
Unc13d	48.7215	1.38821	0.339054	4.09437	4.2331e-05	0.00016381
Cd37	126.912	1.38791	0.249152	5.57055	2.5394e-08	1.59205e-07
Flt3	25.1467	1.3879	0.371751	3.73342	0.000188898	0.000642796
Gm10791	10.2784	1.38789	0.58494	2.3727	0.0176586	0.0370585
Ctla2a	170.762	1.3878	0.247982	5.5964	2.18853e-08	1.38514e-07
Lrrc25	216.546	1.38715	0.278481	4.98113	6.32135e-07	3.28833e-06
Slc38a1	175.707	1.38689	0.26005	5.33316	9.65199e-08	5.58711e-07
Ikzf1	225.371	1.38573	0.301382	4.59793	4.267e-06	1.96945e-05
Incenp	112.625	1.38562	0.356684	3.88473	0.000102445	0.000367508
Fmo3	7184.88	1.3856	0.54264	2.55344	0.0106663	0.0238507
Adamts5	96.5005	1.38551	0.254069	5.45329	4.94451e-08	2.96671e-07
Klhl6	134.675	1.38535	0.204318	6.78036	1.19877e-11	1.06742e-10
Rac2	515.806	1.38532	0.27641	5.01184	5.39111e-07	2.83719e-06
AF251705	366.721	1.3847	0.161344	8.58225	9.30389e-18	1.36594e-16
Map3k15	21.0886	1.38432	0.400048	3.46038	0.000539422	0.00167179
Atp2a3	58.7317	1.38255	0.405481	3.40965	0.000650474	0.00198079
Lig1	103.147	1.38232	0.316035	4.37396	1.22014e-05	5.1827e-05
Auts2	12.5829	1.38208	0.525001	2.63254	0.00847501	0.0194522
Ifrd1	483.722	1.37927	0.204172	6.75541	1.42429e-11	1.2602e-10
Dzip1l	17.5366	1.37919	0.441617	3.12304	0.00178991	0.00491461
Avpi1	492.94	1.37857	0.58492	2.35685	0.0184305	0.0384644
2810417H13Rik	126.487	1.37833	0.407178	3.38508	0.000711572	0.00214857
Tmem164	509.851	1.37798	0.170808	8.0674	7.18115e-16	9.10656e-15
Myo1f	324.737	1.37717	0.238002	5.7864	7.19128e-09	4.82483e-08
Abhd2	1123.32	1.37679	0.218439	6.30285	2.92213e-10	2.28949e-09
Klrb1c	23.702	1.37675	0.417362	3.2987	0.000971346	0.00283544
Rem1	12.0037	1.37615	0.471165	2.92073	0.00349212	0.00891354
Pcdh7	50.6719	1.376	0.345936	3.97761	6.9611e-05	0.000259037
Sulf2	187.235	1.37544	0.302688	4.54408	5.51765e-06	2.49474e-05
Sesn2	119.272	1.3751	0.25251	5.44572	5.15963e-08	3.08782e-07
Crip1	201.076	1.37475	0.413354	3.32584	0.00088153	0.0026032
Relt	22.4967	1.37411	0.430503	3.19187	0.00141356	0.00398387
Clec4f	5897.03	1.37407	0.136482	10.0678	7.66918e-24	1.63977e-22
Sox9	54.691	1.37374	0.352895	3.89277	9.91077e-05	0.000356726
Vat1	896.239	1.37283	0.194653	7.05273	1.75442e-12	1.68932e-11
Id4	35.8407	1.37214	0.331375	4.14074	3.46192e-05	0.000136618
Mmp2	117.422	1.37145	0.481983	2.84544	0.00443504	0.0110005
Casc5	40.0579	1.36956	0.312708	4.37966	1.18863e-05	5.05809e-05
Lrmp	174.909	1.3692	0.265599	5.15517	2.53407e-07	1.39239e-06
Trim34a	245.314	1.36897	0.245754	5.57047	2.54059e-08	1.59208e-07
Ccdc68	38.0725	1.36788	0.333317	4.10382	4.06379e-05	0.00015787
Cd38	1059.01	1.36736	0.238612	5.73049	1.00142e-08	6.57351e-08
Ppp1r18	312.055	1.36736	0.259324	5.27279	1.34365e-07	7.62913e-07
Ptpre	108.441	1.3672	0.24123	5.66761	1.44804e-08	9.32541e-08
Cd79a	57.8598	1.36649	0.299035	4.56967	4.88496e-06	2.2318e-05
Cd44	1253.68	1.36575	0.249676	5.47009	4.49794e-08	2.71041e-07
Clspn	46.602	1.36551	0.392129	3.48228	0.00049716	0.00155045
2010016I18Rik	9.78788	1.3649	0.562094	2.42824	0.0151722	0.0324502
Rhpn2	394.226	1.364	0.17146	7.95524	1.7878e-15	2.19729e-14
Gulp1	12.6807	1.36324	0.588728	2.31557	0.0205816	0.0423586
Fhl1	140.302	1.36315	0.230558	5.91238	3.37205e-09	2.34582e-08
Ier5	130.028	1.36222	0.243337	5.59807	2.16752e-08	1.37309e-07
Micall2	60.0667	1.36104	0.28773	4.73028	2.24212e-06	1.08021e-05
Shcbp1	35.707	1.3607	0.40341	3.37299	0.000743576	0.00223457
Spic	120.077	1.35972	0.242486	5.60742	2.05362e-08	1.30508e-07
Rab39	85.4487	1.35919	0.322042	4.22055	2.43706e-05	9.86555e-05
Kif15	45.6504	1.3585	0.325889	4.16859	3.06485e-05	0.000121878
Aim2	115.647	1.35828	0.238189	5.70254	1.18035e-08	7.67587e-08
Cachd1	43.8605	1.35779	0.278789	4.87031	1.11421e-06	5.59387e-06
Mroh2a	58.6006	1.35774	0.273842	4.9581	7.11848e-07	3.66206e-06
Lrfn3	27.8336	1.35608	0.45894	2.95481	0.00312864	0.0080803
Plekha1	403.482	1.35563	0.149694	9.05602	1.35303e-19	2.2543e-18
Slc8a1	281.156	1.35489	0.260832	5.19448	2.05288e-07	1.14147e-06
Atp6v0d2	51.7722	1.3543	0.327882	4.13046	3.62043e-05	0.00014199
Abhd4	1105.22	1.35419	0.148089	9.14447	5.99232e-20	1.01658e-18
Melk	26.2159	1.35419	0.460734	2.9392	0.0032906	0.00845325
Tfec	140.569	1.35273	0.262622	5.15088	2.59265e-07	1.42234e-06
Cd80	36.2365	1.35211	0.425842	3.17516	0.00149756	0.00419858
Atp10d	157.214	1.35067	0.216828	6.2292	4.68821e-10	3.60246e-09
Cyp1b1	11930.8	1.35027	0.199404	6.7715	1.2745e-11	1.13125e-10
4632428N05Rik	456.973	1.34995	0.203222	6.64276	3.07855e-11	2.64184e-10
Kif23	94.7248	1.34974	0.304086	4.43866	9.05211e-06	3.94832e-05
Rhbdf2	223.746	1.34952	0.235311	5.73503	9.74953e-09	6.42089e-08
Troap	11.7004	1.34838	0.583922	2.30919	0.0209333	0.042943
Fam78a	52.1708	1.34821	0.37837	3.56319	0.000366372	0.00117539
Ccdc80	432.473	1.34818	0.26937	5.00492	5.58848e-07	2.93774e-06
Slc17a3	1507.86	1.34755	0.26623	5.0616	4.15751e-07	2.22147e-06
Cacna2d1	31.2507	1.34678	0.36958	3.64408	0.000268346	0.000885524
Pdlim7	87.2422	1.34611	0.35104	3.83464	0.000125749	0.000443135
Palb2	26.3688	1.34577	0.385319	3.49262	0.000478303	0.00149934
Ifih1	1049.15	1.34566	0.219172	6.13975	8.26538e-10	6.22109e-09
Gramd4	152.373	1.3454	0.21189	6.34953	2.15977e-10	1.72313e-09
Cenpe	73.5828	1.34535	0.308981	4.35416	1.33581e-05	5.63121e-05
Tnfaip8	139.936	1.34423	0.256639	5.23784	1.62464e-07	9.14275e-07
Gars	973.141	1.34387	0.212786	6.31556	2.69188e-10	2.1198e-09
Kif4	38.9424	1.34367	0.378666	3.54842	0.000387549	0.00123792
Ovgp1	11.6184	1.34187	0.478686	2.80324	0.00505928	0.0123882
Tmem229b	153.842	1.34161	0.219612	6.10902	1.00247e-09	7.44498e-09
Il2rb	96.8693	1.34146	0.276759	4.84706	1.25306e-06	6.23494e-06
Plekha2	321.609	1.34136	0.212755	6.30469	2.88775e-10	2.26383e-09
Ift57	13.4914	1.3409	0.446646	3.00217	0.00268066	0.00704979
E030003E18Rik	38.6143	1.34014	0.388709	3.44766	0.000565467	0.00174515
Cit	18.3258	1.34009	0.398843	3.35995	0.00077958	0.00232873
Cdc45	41.1696	1.33864	0.337585	3.96533	7.32937e-05	0.000271223
Znfx1	1549.89	1.33679	0.186704	7.15994	8.07136e-13	8.0151e-12
Gm7609	66.4375	1.33579	0.251426	5.31286	1.07916e-07	6.20815e-07
Tor4a	182.822	1.33561	0.235724	5.66597	1.46197e-08	9.40648e-08
Hcls1	659.651	1.33477	0.295449	4.51777	6.24958e-06	2.8102e-05
Ms4a1	28.9236	1.33433	0.375461	3.55384	0.000379648	0.00121519
Ppp1r9b	286.857	1.33316	0.251927	5.29185	1.21084e-07	6.91726e-07
Spsb1	38.5061	1.33204	0.294968	4.51587	6.30563e-06	2.83176e-05
Lrrc1	12.1505	1.33118	0.555241	2.39748	0.0165083	0.0349809
Gdpd5	32.9973	1.33055	0.360462	3.69123	0.00022317	0.000748833
Kif18b	20.2784	1.33052	0.515498	2.58105	0.00985016	0.0222142
Gpr160	21.6027	1.33031	0.388626	3.42312	0.000619068	0.001893
Kif3c	25.7787	1.32989	0.407269	3.26538	0.00109316	0.0031554
Il18bp	844.484	1.32891	0.219785	6.04639	1.48129e-09	1.07382e-08
Fam105a	162.837	1.32883	0.301377	4.40921	1.03749e-05	4.47774e-05
Aurka	50.1998	1.32877	0.336817	3.94508	7.97745e-05	0.000293185
Plekhm3	162.906	1.32849	0.277236	4.79191	1.65202e-06	8.08748e-06
Ercc6l	30.2002	1.32803	0.379448	3.49989	0.000465458	0.00146302
Cd163	1598.78	1.32738	0.298426	4.44794	8.66961e-06	3.79095e-05
Clec4d	58.0501	1.32719	0.403053	3.29285	0.000991762	0.00288963
Hbegf	41.7109	1.32675	0.467078	2.84054	0.00450371	0.0111511
Ankrd23	23.7969	1.32615	0.429303	3.08908	0.00200777	0.00543685
BC055324	14.5842	1.32345	0.487459	2.71499	0.00662784	0.0157377
Itga4	452.527	1.3221	0.247469	5.3425	9.16742e-08	5.32427e-07
Wipf1	355.173	1.32124	0.185124	7.13706	9.53489e-13	9.37508e-12
Gla	276.734	1.32095	0.215532	6.12878	8.85568e-10	6.64033e-09
Iqgap3	37.9952	1.32088	0.399392	3.30722	0.000942263	0.00276326
Tmc8	74.245	1.32045	0.323013	4.08792	4.35252e-05	0.000168105
Cfp	1086.17	1.32032	0.262725	5.02549	5.02157e-07	2.65472e-06
Col13a1	108.934	1.32003	0.381024	3.46444	0.000531344	0.00164951
Pdlim2	42.329	1.3197	0.376896	3.5015	0.000462651	0.0014555
Fam180a	21.2666	1.3195	0.488771	2.69963	0.00694163	0.0163742
Mefv	79.9373	1.31876	0.462031	2.85426	0.00431376	0.0107417
Gss	1759.65	1.3186	0.180902	7.28906	3.12118e-13	3.20576e-12
Ppic	120.156	1.31827	0.253206	5.20633	1.92614e-07	1.07528e-06
St6galnac3	23.7962	1.31813	0.343916	3.83272	0.000126735	0.000446049
Tnfsf13	28.0043	1.31705	0.350029	3.76269	0.000168093	0.000577714
Gngt2	470.513	1.31639	0.285434	4.61188	3.99036e-06	1.84849e-05
Odc1	1491.48	1.31476	0.177442	7.40949	1.26788e-13	1.36066e-12
1500011B03Rik	16.702	1.31441	0.527847	2.49013	0.0127696	0.0279189
C130050O18Rik	31.3197	1.3143	0.41493	3.16752	0.00153743	0.00430172
Cdca8	33.7253	1.31385	0.498156	2.63742	0.00835392	0.0192226
Ect2	73.7991	1.31303	0.374084	3.50998	0.000448139	0.00141431
Fam83g	29.0711	1.31239	0.38797	3.38272	0.000717716	0.00216478		involucrin
Nmnat2	11.8893	1.31112	0.495276	2.64725	0.00811483	0.0187675
Fam65c	21.3355	1.31098	0.427733	3.06494	0.00217714	0.00583888
Fut4	18.3507	1.31093	0.48884	2.68172	0.00732445	0.0171766
Plekho1	142.762	1.31022	0.277038	4.72937	2.25212e-06	1.08316e-05
Dapp1	85.3936	1.31018	0.236942	5.52954	3.21064e-08	1.97563e-07
Bzrap1	9.41442	1.30903	0.582246	2.24824	0.024561	0.0492046
Tbc1d9	180.554	1.30872	0.199764	6.55135	5.70179e-11	4.78416e-10
Cxcl10	292.174	1.30867	0.334986	3.90664	9.35887e-05	0.000338607
Naga	918	1.30864	0.15484	8.45155	2.87466e-17	4.05824e-16
H2-M3	145.315	1.30773	0.183901	7.11105	1.15161e-12	1.12439e-11
I830077J02Rik	36.5174	1.3074	0.347299	3.76449	0.00016689	0.000573922
Fgd2	150.957	1.30738	0.267622	4.88517	1.03338e-06	5.21246e-06
Shisa5	842.688	1.30684	0.167717	7.79195	6.59841e-15	7.86738e-14
Pik3cd	309.626	1.30611	0.265279	4.92354	8.49943e-07	4.34049e-06
Snhg18	44.3415	1.30606	0.360138	3.62656	0.000287221	0.000941578
Cx3cl1	20.9716	1.30574	0.503763	2.59198	0.00954252	0.0215936
Prrg3	45.3451	1.30558	0.337989	3.8628	0.000112095	0.000399762
Lsp1	214.867	1.30548	0.346093	3.77205	0.000161914	0.000558044
Atp8b2	95.8454	1.30504	0.24301	5.3703	7.86044e-08	4.6093e-07
Plp2	33.0161	1.30404	0.483307	2.69817	0.00697212	0.0164323
Ly6e	9741.48	1.30364	0.208075	6.26525	3.72219e-10	2.88878e-09
Rbm3	2806.05	1.30361	0.212092	6.14642	7.92506e-10	5.97745e-09
Kif22	33.023	1.30342	0.36229	3.59772	0.000321016	0.00104209
Rgag4	44.2822	1.30297	0.265693	4.90403	9.38917e-07	4.75831e-06
Nlrp1a	20.0982	1.30265	0.46152	2.82252	0.00476474	0.0117411
Adamts9	83.164	1.30225	0.288947	4.50688	6.57876e-06	2.944e-05
Bcl2l14	16.9066	1.30203	0.466409	2.79159	0.00524491	0.0127912
AI413582	36.3609	1.30118	0.366679	3.54856	0.00038735	0.00123757
Actb	11549.1	1.30115	0.253366	5.13545	2.81471e-07	1.53572e-06
Tacc3	84.5285	1.30023	0.27764	4.68313	2.82523e-06	1.33669e-05
Mbd4	53.8738	1.29931	0.290305	4.47566	7.61764e-06	3.37001e-05
Ppm1h	261.676	1.29898	0.203944	6.36929	1.89902e-10	1.52556e-09
Map3k8	113.453	1.29809	0.174085	7.4566	8.87804e-14	9.65383e-13
Hk2	229.312	1.29657	0.294103	4.40857	1.04058e-05	4.48827e-05
Dynll1	378.758	1.29598	0.243237	5.32805	9.92752e-08	5.73946e-07
Zc2hc1a	37.7693	1.29475	0.352875	3.66916	0.000243353	0.000809552
Gstm4	2282.52	1.29448	0.184559	7.01391	2.31754e-12	2.2057e-11
Adck4	272.787	1.29297	0.31076	4.16067	3.17321e-05	0.000125865
Hmga2	19.4678	1.29252	0.504896	2.55997	0.0104683	0.0234565
Ly6i	17.5796	1.29245	0.515453	2.5074	0.0121622	0.0267753
Rims3	19.5542	1.29229	0.407237	3.1733	0.00150715	0.00422291
Ptger1	106.939	1.29166	0.31257	4.13238	3.59025e-05	0.000141004
Foxm1	51.9249	1.29116	0.324106	3.98376	6.78346e-05	0.000253034
Magef1	12.9068	1.29091	0.508509	2.53861	0.0111293	0.0247551
Tecpr2	275.004	1.28958	0.168481	7.65415	1.94591e-14	2.22513e-13
Esm1	34.7428	1.28926	0.510717	2.52442	0.011589	0.0256508
Gpsm3	98.6431	1.28901	0.311451	4.13873	3.49238e-05	0.000137664
Olfml3	161.08	1.28878	0.326306	3.94961	7.82774e-05	0.000288138
Tnfaip8l2	95.7974	1.28846	0.267837	4.81063	1.50454e-06	7.41227e-06
Cd244	36.7533	1.28802	0.393199	3.27575	0.00105381	0.00305256
Ticrr	13.3865	1.28793	0.480664	2.67948	0.00737359	0.0172735
Nxn	33.9313	1.28778	0.453355	2.84055	0.00450354	0.0111511
Tgfa	709.881	1.28775	0.157695	8.16611	3.18493e-16	4.12505e-15
Wipf3	521.824	1.28601	0.249854	5.14704	2.64635e-07	1.45009e-06
Naip1	42.5291	1.28573	0.418695	3.0708	0.00213486	0.00573687
Mcm3	200.899	1.28563	0.258559	4.9723	6.61642e-07	3.4265e-06
Capn5	76.5244	1.2846	0.227139	5.65558	1.55321e-08	9.97514e-08
Cdr2	24.7948	1.28399	0.420609	3.0527	0.00226796	0.00605917
Pdgfrb	252.508	1.28338	0.253215	5.06835	4.01278e-07	2.14825e-06
Sh3bp1	43.9468	1.28301	0.338867	3.78618	0.00015298	0.000529871
Tbx20	137.451	1.28238	0.25546	5.01987	5.17054e-07	2.72625e-06
Zfp783	19.6706	1.28222	0.374689	3.42209	0.000621413	0.00189933
Irf8	312.631	1.28201	0.223688	5.73123	9.97072e-09	6.5542e-08
D730005E14Rik	17.2304	1.28127	0.438369	2.92282	0.00346882	0.0088643
Rhof	14.9307	1.28124	0.454873	2.81671	0.00485189	0.0119369
H2-T10	146.506	1.28094	0.202434	6.32772	2.48803e-10	1.96815e-09
Thop1	118.205	1.28061	0.357231	3.58482	0.000337316	0.00108968
Slamf6	22.9685	1.27994	0.422904	3.02655	0.00247366	0.00655977
Camkk1	20.2873	1.27941	0.529712	2.4153	0.0157223	0.0334727
D430020J02Rik	15.4534	1.2788	0.521303	2.45308	0.0141639	0.0305133
Ap3m2	79.6042	1.27751	0.23515	5.43275	5.54916e-08	3.30535e-07
Gbp3	501.647	1.27727	0.288218	4.4316	9.35359e-06	4.06331e-05
Dagla	25.1041	1.27713	0.369954	3.45215	0.000556148	0.00171905
Mitf	135.894	1.27705	0.19612	6.5116	7.43546e-11	6.18308e-10
Kcnk6	255.492	1.27643	0.241612	5.28298	1.27096e-07	7.24586e-07
B130024G19Rik	12.7889	1.27603	0.481366	2.65085	0.00802905	0.0185968
Arhgap27os3	8.3604	1.27465	0.552877	2.30549	0.0211392	0.0432956
Rnf180	10.5177	1.27357	0.501876	2.53761	0.0111613	0.0248144
Camk2d	252.875	1.27319	0.21632	5.88568	3.9641e-09	2.73994e-08
Vim	595.508	1.27192	0.332018	3.83086	0.000127695	0.000449088
Gpr137b	51.3964	1.27176	0.329615	3.85833	0.000114164	0.000406348
Tff3	57.8145	1.2715	0.400448	3.17519	0.00149739	0.00419858
Nfatc4	13.2366	1.27132	0.513751	2.47458	0.0133391	0.0289779
Tmem62	567.486	1.27125	0.181879	6.98953	2.75803e-12	2.60362e-11
Itpr3	79.0161	1.27079	0.289117	4.39542	1.10557e-05	4.73785e-05
P2ry13	333.461	1.27005	0.288893	4.39628	1.10124e-05	4.72366e-05
Clec1b	449.472	1.26977	0.208552	6.0885	1.13974e-09	8.37973e-09
Slc22a17	14.4097	1.26954	0.471185	2.69435	0.00705265	0.0166024
Slc27a1	70.0582	1.26944	0.395596	3.20893	0.00133228	0.00377615
Fth1	11486	1.26857	0.227454	5.57725	2.44354e-08	1.53748e-07
Hspbap1	78.1939	1.26768	0.217226	5.83577	5.35429e-09	3.64311e-08
Plekho2	389.115	1.2666	0.236597	5.35344	8.62997e-08	5.03727e-07
Dock11	89.0814	1.26622	0.263128	4.81219	1.49285e-06	7.35728e-06
Wdhd1	69.29	1.26604	0.228879	5.53149	3.17523e-08	1.95556e-07
H2-Eb2	14.1801	1.26575	0.484708	2.61136	0.0090182	0.020537
D16Ertd472e	409.761	1.2657	0.184925	6.84438	7.68077e-12	6.96809e-11
Kcnj16	90.4013	1.26565	0.293549	4.31153	1.62126e-05	6.751e-05
Clec10a	24.2977	1.26542	0.509023	2.48598	0.0129195	0.0282024
Ptpn1	697.027	1.26404	0.218344	5.7892	7.07208e-09	4.74941e-08
Tkt	4025.43	1.26379	0.265186	4.76568	1.88214e-06	9.15624e-06
Hck	290.816	1.26345	0.348586	3.62451	0.000289512	0.000948198
Foxf1	20.0692	1.26332	0.402158	3.14136	0.00168168	0.00466327
Ltbp1	89.6212	1.26298	0.335409	3.76549	0.000166224	0.000571771
Psap	14559.8	1.26287	0.183225	6.89246	5.48354e-12	5.06357e-11
Bicc1	75.6996	1.26194	0.280933	4.49195	7.05734e-06	3.14405e-05
Rab37	8.39616	1.26191	0.552041	2.28591	0.0222598	0.0452455
Slc16a9	166.765	1.26134	0.211813	5.95497	2.60127e-09	1.83152e-08
Chaf1b	43.9583	1.26132	0.36161	3.48806	0.000486537	0.00152242
Ucp2	1664.65	1.25893	0.219021	5.74798	9.03175e-09	5.9792e-08
Cd5l	10212.8	1.25873	0.25111	5.01267	5.36788e-07	2.82603e-06
Tuba1c	1798.58	1.25826	0.204428	6.15502	7.5068e-10	5.68383e-09
Flrt2	74.2697	1.25818	0.409616	3.0716	0.00212912	0.00572551
Cyp4f16	100.63	1.2577	0.259195	4.85234	1.22015e-06	6.08419e-06
Pcdh17	176.031	1.25761	0.169626	7.41402	1.22529e-13	1.31698e-12
Akr1b8	108.826	1.25742	0.309121	4.06773	4.74726e-05	0.000181792
Tbcd	726.669	1.25712	0.152615	8.2372	1.76292e-16	2.33086e-15
Zfp53	87.6036	1.25692	0.20579	6.10781	1.01007e-09	7.48944e-09
Tgfbi	1660.68	1.25584	0.16829	7.46234	8.49981e-14	9.25697e-13
Scarf2	21.6102	1.25459	0.531567	2.36017	0.0182668	0.0381906
Piezo1	191.014	1.25333	0.228907	5.47529	4.36794e-08	2.63891e-07
Ccdc146	21.5346	1.25157	0.398266	3.14254	0.00167488	0.00464719
Slc2a1	183.765	1.25006	0.27711	4.51104	6.45115e-06	2.89245e-05
Mapre3	464.964	1.24961	0.264778	4.71948	2.36444e-06	1.13366e-05
Tspan3	87.0564	1.24912	0.338581	3.68927	0.000224897	0.000753903
Stat4	20.9014	1.24892	0.379461	3.29131	0.00099722	0.00290369
Gpc3	19.5685	1.24861	0.425651	2.93341	0.0033526	0.0085888
Ccdc88c	63.5662	1.24832	0.285088	4.37871	1.19385e-05	5.07606e-05
Sat1	2632.64	1.24826	0.170153	7.33612	2.19877e-13	2.30302e-12
Obsl1	22.3701	1.24814	0.439101	2.84249	0.00447631	0.011095
Tgfb1	157.733	1.24811	0.34937	3.57247	0.000353627	0.00113732
Lrrc32	364.07	1.24797	0.228343	5.46531	4.62091e-08	2.78331e-07
Esd	8361.22	1.24779	0.167615	7.44437	9.74073e-14	1.0559e-12
Atic	704.525	1.24485	0.145975	8.52783	1.49125e-17	2.14426e-16
Cenpf	63.0601	1.24458	0.364857	3.41116	0.000646879	0.00197113
Metrnl	72.9835	1.24397	0.30575	4.06858	4.72997e-05	0.00018125
Abhd12	486.1	1.24383	0.155992	7.97368	1.54023e-15	1.91114e-14
Chst11	37.1796	1.24362	0.542206	2.29362	0.0218123	0.0444966
Vill	57.6025	1.2432	0.361051	3.44329	0.000574684	0.00177046
Rnasel	195.301	1.24305	0.174731	7.11408	1.12664e-12	1.10232e-11
St3gal2	95.5194	1.24286	0.249929	4.97285	6.59751e-07	3.41798e-06
Enah	20.8465	1.24219	0.46936	2.64656	0.00813156	0.0188
Sepn1	110.205	1.24168	0.29338	4.23232	2.31289e-05	9.39011e-05
Gabra3	66.5623	1.24167	0.27602	4.49847	6.84429e-06	3.05792e-05
Kntc1	39.5403	1.24118	0.384701	3.22635	0.00125381	0.00357551
Zbtb7c	25.884	1.24056	0.381281	3.25367	0.00113924	0.00327632
Tlr3	227.333	1.24022	0.277532	4.46873	7.86842e-06	3.46558e-05
Itpripl2	737.998	1.23851	0.193796	6.39079	1.65028e-10	1.33186e-09
Layn	24.1726	1.23847	0.392068	3.15881	0.00158415	0.00441651
Stambpl1	27.6308	1.23727	0.349701	3.53808	0.000403046	0.00128127
Smc1b	27.7014	1.23695	0.449228	2.7535	0.00589618	0.0141764
Ccna2	75.1546	1.23688	0.388127	3.1868	0.00143859	0.00404787
Acvrl1	154.293	1.23564	0.300245	4.11544	3.86439e-05	0.000150753
Dhx37	239.689	1.23482	0.208923	5.91044	3.41201e-09	2.37243e-08
Trerf1	23.8884	1.23434	0.434352	2.8418	0.00448592	0.0111149
Sema7a	11.9054	1.234	0.502897	2.45377	0.0141366	0.0304591
Prkar2b	18.592	1.23366	0.444343	2.77637	0.00549702	0.0133292
Ccdc112	10.2907	1.23278	0.510115	2.41666	0.0156635	0.0333833
Gab3	12.6887	1.23214	0.52081	2.36581	0.0179908	0.037685
Neurl1b	30.7234	1.2312	0.335208	3.67293	0.000239784	0.000798823
Pkp3	17.1013	1.23092	0.510591	2.41078	0.0159186	0.0338495
Wtip	22.2997	1.23068	0.4656	2.64322	0.00821214	0.018958
Nlgn2	47.1484	1.23062	0.350808	3.50795	0.000451575	0.00142419
Ripk3	109.798	1.22972	0.250738	4.90441	9.37093e-07	4.75252e-06
Maged2	184.431	1.22927	0.223684	5.49556	3.89474e-08	2.36428e-07
Ppfibp1	957.475	1.22915	0.176594	6.9603	3.39545e-12	3.19026e-11
Thy1	40.2413	1.22886	0.37792	3.25165	0.00114739	0.00329761
P4ha2	159.545	1.22764	0.24036	5.10751	3.26439e-07	1.76532e-06
Plcl2	314.443	1.22741	0.2174	5.64587	1.64351e-08	1.05357e-07
Reep4	82.842	1.22715	0.243074	5.04846	4.45376e-07	2.36979e-06
Atp7a	325.434	1.2268	0.217715	5.6349	1.75162e-08	1.11928e-07
Cdc6	27.3574	1.22647	0.416117	2.94741	0.00320451	0.00825029
Lbh	455.771	1.22518	0.21352	5.73801	9.5797e-09	6.31501e-08
Zfp697	30.7871	1.22501	0.396179	3.09206	0.0019877	0.00539612
Rilpl1	36.7956	1.2248	0.341957	3.58173	0.000341328	0.00110162
Fbln2	89.7685	1.22428	0.457759	2.67452	0.00748369	0.0174903
Kbtbd11	78.136	1.22363	0.220373	5.55255	2.81537e-08	1.74859e-07
Hgf	478.112	1.22295	0.215546	5.67374	1.39712e-08	9.01e-08
Ehbp1l1	364.687	1.22266	0.224407	5.44841	5.0823e-08	3.04415e-07
Mamld1	18.0041	1.22098	0.404253	3.02033	0.00252499	0.00667687
Aspm	39.3281	1.22091	0.406632	3.0025	0.00267772	0.0070434
Fam49a	247.798	1.22018	0.236953	5.14947	2.6122e-07	1.4325e-06
Cd276	106.34	1.21908	0.192288	6.33987	2.29954e-10	1.82837e-09
Snx5	1490.1	1.21852	0.148867	8.18528	2.71678e-16	3.5417e-15
Zfp37	14.248	1.21798	0.468054	2.60222	0.00926223	0.021031
Cd3d	18.3534	1.21717	0.396333	3.07108	0.00213289	0.00573342
Plek	525.305	1.21564	0.301226	4.03563	5.44554e-05	0.000206325
Ms4a4d	149.178	1.21518	0.226563	5.36357	8.15933e-08	4.78055e-07
Tnfaip2	845.981	1.21508	0.330404	3.67756	0.000235474	0.000786529
Tmem173	129.079	1.21453	0.322303	3.76827	0.00016438	0.000565707
Ncf1	340.131	1.21367	0.268278	4.52394	6.06996e-06	2.73295e-05
Plek2	16.8012	1.21347	0.428959	2.82886	0.00467135	0.0115273
Eaf1	1015.51	1.21341	0.140362	8.64486	5.3869e-18	8.04405e-17
Mob3a	138.58	1.21273	0.204273	5.93679	2.90648e-09	2.03308e-08
Anln	65.9559	1.21193	0.300146	4.0378	5.39542e-05	0.000204648
Lpar2	30.38	1.21165	0.363606	3.33232	0.000861257	0.00254926
Ipcef1	27.4324	1.21131	0.453566	2.67064	0.00757064	0.017664
Lepr	87.0568	1.21022	0.312387	3.87409	0.000107023	0.000382653
Nr4a2	12.5742	1.20952	0.474788	2.54749	0.0108501	0.0242112
Myo9a	568.453	1.20947	0.235012	5.14642	2.65504e-07	1.45428e-06
Cldn15	15.6077	1.20873	0.508678	2.37622	0.017491	0.036762
Nod2	20.7246	1.20816	0.362876	3.32939	0.000870354	0.00257455
Tstd1	265.027	1.20808	0.204931	5.89505	3.74563e-09	2.59794e-08
Efemp2	100.347	1.20702	0.322912	3.73793	0.00018554	0.000632758
Stk26	17.0473	1.20601	0.529556	2.2774	0.0227625	0.0460914
Aebp2	739.901	1.2059	0.177015	6.8124	9.59865e-12	8.62507e-11
Tm4sf4	2404.57	1.20443	0.13669	8.8114	1.23597e-18	1.93027e-17
Prkcd	388.899	1.20154	0.201181	5.97244	2.33735e-09	1.65571e-08
Eif5a2	17.0679	1.20107	0.428184	2.80505	0.00503094	0.012334
Pycard	49.316	1.20082	0.508859	2.35984	0.018283	0.0382079
Npr3	77.019	1.20017	0.303819	3.95027	7.80642e-05	0.000287505
Pif1	13.0093	1.20012	0.480279	2.4988	0.0124613	0.0273432
Nin	225.115	1.19913	0.185825	6.45302	1.09642e-10	9.0154e-10
Sparc	3014.32	1.19842	0.323856	3.70048	0.000215192	0.000723455
Msr1	1150.93	1.19812	0.260072	4.60688	4.08754e-06	1.89162e-05
Slc25a36	127.495	1.19802	0.202587	5.91362	3.34669e-09	2.32947e-08
3110039I08Rik	22.5902	1.1968	0.389776	3.07049	0.00213707	0.00574025
Mcm4	152.468	1.1968	0.24921	4.80236	1.56807e-06	7.70622e-06
Tmprss4	27.8029	1.19587	0.40549	2.94921	0.00318589	0.00820992
Zeb2os	15.5665	1.19394	0.485641	2.45848	0.0139528	0.0301096
Akt3	205.242	1.19275	0.217827	5.47568	4.35823e-08	2.63418e-07
Fen1	114.011	1.19241	0.283694	4.20315	2.63231e-05	0.000105853
Klre1	13.7237	1.19241	0.478945	2.48965	0.0127868	0.0279519
Art3	55.4867	1.19236	0.305198	3.90685	9.35058e-05	0.000338395
Plscr1	311.01	1.19206	0.172974	6.89156	5.51855e-12	5.09253e-11
Blnk	40.4536	1.19121	0.334969	3.55619	0.000376272	0.00120604
Fam60a	184.105	1.19021	0.211942	5.61572	1.95747e-08	1.24625e-07
Rftn1	57.9545	1.18994	0.326161	3.64833	0.000263951	0.000871844
Dlg4	33.5517	1.18976	0.313359	3.7968	0.000146578	0.00051028
Ctsd	11960	1.18925	0.137678	8.63793	5.72419e-18	8.52948e-17
Sdc3	3558.46	1.18912	0.210032	5.66161	1.49958e-08	9.63511e-08
Ccdc88a	98.0443	1.18869	0.294945	4.03022	5.57251e-05	0.000210564
Shroom3	208.752	1.18848	0.23175	5.12828	2.92406e-07	1.59103e-06
Klrk1	128.886	1.18825	0.306054	3.88249	0.000103393	0.000370528
Gpr174	16.2437	1.18806	0.429359	2.76704	0.0056567	0.0136642
Pole2	23.5368	1.18796	0.349919	3.39494	0.000686438	0.00207987
C330027C09Rik	54.9466	1.18795	0.31123	3.81695	0.000135113	0.000473387
Cdca3	49.3539	1.18768	0.426199	2.78667	0.00532519	0.0129598
Polq	16.9045	1.18729	0.405239	2.92984	0.00339132	0.00868004
Igsf8	153.525	1.18725	0.424601	2.79616	0.00517133	0.0126316
Lrat	639.621	1.18646	0.321033	3.69575	0.000219238	0.000736527
Tgm2	3718.06	1.18528	0.259554	4.56659	4.95723e-06	2.26112e-05
Casp1	155.423	1.18442	0.242472	4.88478	1.03545e-06	5.221e-06
Esam	329.49	1.18381	0.202567	5.84406	5.09444e-09	3.4804e-08
5830416P10Rik	14.119	1.18302	0.452483	2.6145	0.00893585	0.0203694
Pcdh18	28.9813	1.1827	0.359217	3.29245	0.000993168	0.0028931
Zwilch	37.8439	1.18207	0.342446	3.45185	0.000556748	0.00172052
Ctsk	42.386	1.1816	0.395712	2.98602	0.00282636	0.00737878
Il15	53.7456	1.18143	0.286632	4.12175	3.76004e-05	0.000147052
Rad51b	30.1037	1.1814	0.434913	2.7164	0.00659966	0.0156815
Mylip	238.523	1.18094	0.19278	6.12585	9.01995e-10	6.75263e-09
Ehd2	91.3283	1.1801	0.316653	3.72679	0.00019393	0.000658636
Galnt7	167.066	1.17933	0.208947	5.64414	1.66011e-08	1.06323e-07
Il17rd	26.3888	1.1792	0.346164	3.40647	0.000658087	0.00200004
Nop2	582.698	1.17888	0.112687	10.4616	1.29636e-25	3.01664e-24
Slc18a2	69.008	1.17877	0.275875	4.27282	1.93015e-05	7.94247e-05
A430105I19Rik	120.502	1.17722	0.215441	5.46427	4.64823e-08	2.79856e-07
Tnfrsf26	28.6578	1.17721	0.339761	3.46482	0.000530585	0.00164806
Kifc5b	15.4985	1.17704	0.471128	2.49835	0.0124772	0.0273739
Rtn4	3459.66	1.17681	0.18162	6.47952	9.20167e-11	7.611e-10
Arhgdib	488.081	1.17564	0.288727	4.07182	4.66471e-05	0.000179122
Tgfb1i1	55.2105	1.17386	0.270406	4.3411	1.41774e-05	5.95681e-05
Oxct1	206.125	1.1733	0.276853	4.23798	2.25537e-05	9.18863e-05
Hid1	36.1505	1.17309	0.321374	3.65024	0.000261992	0.000865783
Adam33	21.0228	1.17288	0.441758	2.65504	0.00792992	0.0184038
Gnb4	53.2137	1.17124	0.282645	4.14384	3.41537e-05	0.000134895
Trmt61a	189.841	1.17107	0.241621	4.84673	1.25515e-06	6.2431e-06
Slc39a6	64.01	1.17089	0.280064	4.18078	2.90506e-05	0.000116086
C5ar2	134.509	1.17019	0.263038	4.44875	8.63712e-06	3.77911e-05
Syt12	56.5158	1.16956	0.259372	4.50921	6.50681e-06	2.91273e-05
Plau	117.784	1.16928	0.325475	3.59254	0.000327464	0.00106105
Ccdc86	179.35	1.16908	0.224453	5.20859	1.90281e-07	1.06268e-06
Hpse	168.462	1.16882	0.245228	4.76627	1.87666e-06	9.1357e-06
Nlrp3	91.3905	1.16871	0.293903	3.9765	6.99368e-05	0.000259973
Cybb	1644.82	1.16791	0.288128	4.05343	5.04729e-05	0.000192384
Tbx2	43.7914	1.16748	0.320172	3.64641	0.00026593	0.000877757
Smc2	144.786	1.16717	0.242336	4.81631	1.46238e-06	7.21475e-06
Msrb3	591.924	1.16704	0.211652	5.51396	3.50847e-08	2.14588e-07
Agtrap	239.842	1.16646	0.225737	5.16733	2.37459e-07	1.31043e-06
Bcl2l1	553.915	1.16623	0.234385	4.97572	6.50044e-07	3.37269e-06
Ddc	1095.96	1.16547	0.208132	5.59967	2.14765e-08	1.36112e-07
Arpc1b	1163.29	1.16462	0.368527	3.16021	0.00157656	0.004398
Pde7b	145.429	1.16454	0.225613	5.16167	2.44761e-07	1.3486e-06
Prc1	95.2823	1.16185	0.312661	3.71599	0.000202406	0.000684758
Gpx7	32.7705	1.16121	0.384754	3.01805	0.00254409	0.00672611
Parvb	183.236	1.16025	0.215127	5.39334	6.91617e-08	4.08475e-07
Ndrg1	486.287	1.15972	0.308085	3.76427	0.000167037	0.000574286
Ndc80	34.6475	1.15921	0.340879	3.40066	0.000672243	0.00203996
Sema3f	114.988	1.15863	0.274427	4.22199	2.42152e-05	9.80545e-05
Kif18a	19.5823	1.15786	0.426453	2.7151	0.0066256	0.0157358
Klf4	55.3379	1.15669	0.320736	3.60636	0.000310516	0.00101083
Casz1	15.9221	1.15638	0.44285	2.61122	0.00902186	0.0205419
Lama5	91.1567	1.15636	0.340893	3.39216	0.000693433	0.00209833
Cd36	2808.65	1.15634	0.147236	7.85365	4.04112e-15	4.85978e-14
Ptprc	824.282	1.15535	0.254456	4.54049	5.61244e-06	2.53369e-05
Gstm1	44252.3	1.15396	0.150952	7.64452	2.09731e-14	2.39042e-13
Msn	1784.86	1.15392	0.231782	4.97849	6.4082e-07	3.32979e-06
Lfng	101.902	1.15248	0.271179	4.24989	2.13874e-05	8.74668e-05
Pwwp2b	42.9497	1.15228	0.299204	3.85114	0.000117569	0.00041694
Slc7a7	164.457	1.15222	0.260161	4.42887	9.47279e-06	4.11125e-05
Strbp	1375.65	1.15219	0.244835	4.70596	2.52676e-06	1.20487e-05
Aim1l	16.0797	1.15188	0.476405	2.41786	0.0156121	0.033294
Gmip	171.337	1.15161	0.218029	5.28189	1.27858e-07	7.28118e-07
Cd81	2543.77	1.1478	0.276277	4.15452	3.25968e-05	0.000129038
Hexb	238.988	1.14646	0.217677	5.2668	1.38821e-07	7.87255e-07
AW011738	88.9798	1.14485	0.227367	5.03528	4.7714e-07	2.52821e-06
Map4k1	40.8764	1.14377	0.331113	3.45431	0.000551702	0.00170682
Efhd2	847.349	1.14377	0.190554	6.00233	1.94507e-09	1.39053e-08
Rnf144a	138.025	1.14107	0.190768	5.98143	2.21188e-09	1.56922e-08
Actg1	3130.61	1.14052	0.246192	4.63262	3.61059e-06	1.68318e-05
Tmem106a	368.459	1.14007	0.173595	6.56741	5.1198e-11	4.30878e-10
Rbl1	96.8312	1.13977	0.223676	5.09563	3.4758e-07	1.87226e-06
Wdr1	1334.41	1.13924	0.138651	8.21662	2.09311e-16	2.75698e-15
Golt1b	148.819	1.13881	0.186461	6.10753	1.01187e-09	7.49878e-09
Pidd1	34.0106	1.13862	0.331215	3.43772	0.000586641	0.00180332
Id3	245.705	1.13854	0.427422	2.66375	0.00772758	0.0180001
Pde10a	26.9289	1.13753	0.384079	2.96171	0.00305939	0.00792049
Lhfp	292.815	1.13743	0.179329	6.34269	2.25787e-10	1.79729e-09
Afap1	44.8914	1.13668	0.278107	4.0872	4.36617e-05	0.000168585
Cnn2	188.68	1.13619	0.313819	3.62051	0.000294018	0.000962053
Ddx58	932.712	1.13488	0.222722	5.09551	3.47797e-07	1.87271e-06
Trex1	184.685	1.13464	0.243307	4.66341	3.11017e-06	1.46308e-05
4930579G24Rik	18.7922	1.13457	0.413529	2.74364	0.00607625	0.0145817
Sox4	27.4502	1.13436	0.467688	2.42547	0.0152887	0.0326792
Il10rb	286.311	1.13313	0.227812	4.97399	6.55899e-07	3.39928e-06
Trpm2	468.276	1.13299	0.167217	6.77559	1.23904e-11	1.10188e-10
Mgat4a	119.023	1.13297	0.362733	3.12344	0.00178752	0.00490899
Arl4c	142.576	1.13292	0.248073	4.56689	4.95023e-06	2.25867e-05
Gucy1a3	205.356	1.13251	0.218319	5.1874	2.13246e-07	1.18383e-06
Pygm	15.8223	1.13219	0.418052	2.70826	0.00676372	0.0160149
Cdkn3	14.26	1.13218	0.450048	2.51567	0.0118805	0.0262254
2210013O21Rik	40.4788	1.13214	0.278529	4.0647	4.80939e-05	0.000183919
Prr11	38.9516	1.13083	0.426125	2.65375	0.00796027	0.0184651
Fli1	178.004	1.13072	0.202265	5.59031	2.26664e-08	1.43004e-07
Mal2	1091.82	1.13015	0.274393	4.11873	3.80966e-05	0.000148784
Adprh	86.5602	1.12965	0.359997	3.13795	0.00170132	0.00470545
Tax1bp3	448.035	1.12766	0.141681	7.95914	1.73234e-15	2.13288e-14
Pdss1	41.9585	1.12586	0.280859	4.00862	6.10758e-05	0.000229231
Prdm1	37.8576	1.12524	0.289557	3.88609	0.000101872	0.000365734
1700019G17Rik	173.158	1.12384	0.220307	5.10124	3.37433e-07	1.82214e-06
Necap2	198.02	1.12361	0.350959	3.20155	0.00136691	0.00386539
Cdr2l	86.1641	1.12332	0.278901	4.02768	5.63295e-05	0.000212503
Ptpn18	31.0402	1.12313	0.357787	3.1391	0.00169467	0.00469278
Gm14005	18.4268	1.12288	0.402288	2.79123	0.00525082	0.0128024
Rasgef1b	592.609	1.12248	0.160376	6.99907	2.57669e-12	2.44235e-11
Tmcc3	528.681	1.12124	0.144017	7.78543	6.94762e-15	8.24152e-14
Msln	56.1768	1.12111	0.483733	2.31762	0.0204697	0.0421656
Vsig4	1545.67	1.1205	0.249492	4.49112	7.0848e-06	3.15528e-05
[truncated: 1,869 more rows]
