# Supplementary material for: 2,3,7,8-Tetrachlorodibenzo-p-Dioxin (TCDD)-Inducible Poly-ADP-Ribose Polymerase (TIPARP/PARP7) Catalytic Mutant Mice (TiparpH532A) Exhibit Increased Sensitivity to TCDD-Induced Hepatotoxicity and Lethality
Source: Toxicol Sci. 2021 Jun 15;183(1):154–69. doi: 10.1093/toxsci/kfab075 (PMC8404992; doi:10.1093/toxsci/kfab075)
Supplement: kfab075_Supplementary_Data [file kfab075_supplementary_data.zip › toxsci-21-0155-File009.xlsx]

## Sheet: Ahr table
	Supplementary Table S6. Significant genes in the AHR pathway for all contrasts. Red represents upregulated genes and green represents downregulated genes. Gray squares represent genes that did not meet our critical adjusted p-value cutoff (i.e., 0.05) or the absolute linear fold-change cutoff of ≥2.
	Gene	HA TCDD vs WT TCDD	HA TCDD vs HA CO	WT TCDD vs WT CO	HA CO vs WT CO
	SLC1A1	5.62892	4.82869	-	-
	FGF21	5.09246	7.19986	-	-
	CDKN1A	4.57429	5.09425	-	-
	TGFB2	4.10107	4.25287	-	-
	CYP2B6	4.00479	7.32599	2.14553	-
	NQO1	3.89419	6.19935	2.05562	-
	IGFBP1	3.20672	-	-	-
	CBR1	2.5394	2.86995	-	-
	A2M	2.41637	2.31669	-	-
	TIPARP	2.20921	3.0474	2.43785	-
	CAMK2N2	2.1861	1.95343	-	-
	INSIG2	2.09846	-	-	-
	TGFB3	2.04667	3.08242	-	-
	SERPINE1	1.53212	-	3.84114	3.8037
	FMO3	-	12.9448	12.3898	-
	CYP1B1	-	10.3153	9.61321	-
	TFF3	-	-1.58759	-3.49352	-
	PLA2G12A	-	2.19148	-	-
	CYP1A1	-	11.4116	11.8503	-
	NNMT	-	-2.01075	-	-
	SHB	-	-2.12203	-	-
	LBP	-	-2.64411	-	-
	CAMK2N1	-	-2.04722	-	-
	STEAP4	-1.51361	-3.78817	-	-
	SLC16A10	-1.52176	-2.36485	-	-
	SLC17A2	-1.70289	-2.9733	-	-
	CRP	-1.93555	-2.87449	-	-
	Smlr1	-2.06226	-2.03621	-	-
	HP	-2.15126	-3.42837	-	-
	RDH16	-2.27433	-	-	-
	SAA1	-2.27921	-4.76974	-	5.35431
	SLC22A7	-2.36574	-1.70074	-	-
	OLFML1	-2.52128	-2.05764	-	-
	SDR9C7	-2.62321	-3.08894	-	-
	PCK1	-2.95594	-4.0395	-	-
	ENPEP	-3.02929	-3.24284	-	-
	SREBF1	-3.03871	-3.34863	-	-
	ENHO	-3.23171	-4.38214	-	-
	SCD	-3.23667	-2.07669	-	-
	PKLR	-3.99649	-4.05081	-	-
	SERPINA7	-4.17558	-7.15233	-	1.5069
	DIO1	-5.33534	-5.73452	-	-
	NXPE2	-5.4847	-5.34846	-	-
	CYP2C8	-5.62072	-5.07244	-	-
	Hsd3b4	-6.44451	-7.33871	-1.75998	-
	Mt2	-	-	-	4.77858
	CYP1A2	-	4.32757	4.05992	-
	TNF	-	2.44732	-	-
	ESRRG	-	2.11539	1.8776	-
	SOCS3	-	-2.9465	-	-
	CELA1	-	-1.72642	-2.25387	-
