# Supplementary material for: 2,3,7,8-Tetrachlorodibenzo-p-Dioxin (TCDD)-Inducible Poly-ADP-Ribose Polymerase (TIPARP/PARP7) Catalytic Mutant Mice (TiparpH532A) Exhibit Increased Sensitivity to TCDD-Induced Hepatotoxicity and Lethality
Source: Toxicol Sci. 2021 Jun 15;183(1):154–69. doi: 10.1093/toxsci/kfab075 (PMC8404992; doi:10.1093/toxsci/kfab075)
Supplement: kfab075_Supplementary_Data [file kfab075_supplementary_data.zip › toxsci-21-0155-File010.xlsx]

## Sheet: Table
	Supplementary Table S7. Canonical pathway analysis of the DEGs for all contrasts. Filters for this analysis were set to z-score ≥ absolute 2.2 and Benjamini–Hochberg adjusted p-value ≤ 0.05. Blue represents inhibited pathways and orange represents activated pathways. Gray indicates that the pathway was not meet the filtering criteria for the specified contrast. Numbers within the table indicate t…
	Canonical Pathways	HA TCDD vs WT TCDD	HA TCDD vs HA CO	WT TCDD vs WT CO	HA CO vs WT CO
	Xenobiotic Metabolism CAR Signaling Pathway	0.209	1.8	3	-
	Leukotriene Biosynthesis	2.236	2.236	-	-
	Neuroinflammation Signaling Pathway	1.789	2.611	1	-
	Bupropion Degradation	-2.333	-1.069	1.342	-
	Acetone Degradation I (to Methylglyoxal)	-2.714	-1.5	1.342	-
	Superpathway of Melatonin Degradation	-2.524	-1.46	1.633	-
	Nicotine Degradation II	-3.3	-1.706	1.89	-
	Melatonin Degradation I	-3	-1.789	1.633	-
	Nicotine Degradation III	-3	-1.789	1.633	-
	Intrinsic Prothrombin Activation Pathway	-3	-1.732	-	-
	Œ≥-linolenate Biosynthesis II (Animals)	-2.449	-2.449	-	-
	NAD biosynthesis II (from tryptophan)	-2.236	-2.236	-	-
	Superpathway of Geranylgeranyldiphosphate Biosynthesis I (via Mevalonate)	-2.236	-2	-	-
	Tryptophan Degradation III (Eukaryotic)	-2.449	-2	-	-
	Superpathway of Cholesterol Biosynthesis	-4	-3.742	-	-
	LXR/RXR Activation	-3.3	-4.041	-	-
	Triacylglycerol Degradation	-3	-2.828	-	-
	Stearate Biosynthesis I (Animals)	-3.464	-3.051	-	-
	Cholesterol Biosynthesis I	-3.317	-3.162	-	-
	Cholesterol Biosynthesis II (via 24,25-dihydrolanosterol)	-3.317	-3.162	-	-
	Cholesterol Biosynthesis III (via Desmosterol)	-3.317	-3.162	-	-
